# Supplementary material for: Mechanisms of Impaired Lung Development and Ciliation in Mannosidase-1-Alpha-2 (Man1a2) Mutants
Source: Front Physiol. 2021 Jul 14;12:658518. doi: 10.3389/fphys.2021.658518 (PMC8343402; doi:10.3389/fphys.2021.658518)
Supplement: Supplementary file 8 [file Data_Sheet_1.xlsx]

## Sheet: Suplementary Table 1
Supplementary Table 1: Characteristics of lung and liver tissue RNA samples from newborn pups of NAC and Placebo from 3 independent experiments per pool from live WT, live Man1a2 +/- (Het), dead Man1a2 -/- (Null), and 2 samples per pool for dead Man1a2 +/- pup. The RNA quality was assessed via Advanced Analytical Fragment Analyzer 5300. The RNA quality check of the lung and liver tissues from all…
RNA sample ID pooled	Experimental condition	Man1a2 genotype	Survival status	Organ	RIN number
PND Lung	Placebo	Null	Died	Lung	9.6
PHA Lung	Placebo	Het	Live	Lung	10
PHD Lung	Placebo	Het	Died	Lung	7.9
PWA Lung	Placebo	WT	Live	Lung	9.6
NND Lung	NAC	Null	Died	Lung	8
NHA Lung	NAC	Het	Live	Lung	10
NHD Lung	NAC	Het	Died	Lung	8.7
NWA Lung	NAC	WT	Live	Lung	10
PND Liver	Placebo	Null	Died	Liver	9.9
PHA Liver	Placebo	Het	Live	Liver	9.2
PHD Liver	Placebo	Het	Died	Liver	8.8
PWA Liver	Placebo	WT	Live	Liver	8.7
NND Liver	NAC	Null	Died	Liver	8.5
NHA Liver	NAC	Het	Live	Liver	10
NHD Liver	NAC	Het	Died	Liver	8.8
NWA Liver	NAC	WT	Live	Liver	9.3

## Sheet: Supplementary Table 2
Supplementary Table 2. Relative expression levels of genes normalized to beta actin from NAC compared with Placebo newborn pups with the genotypes, WT (Man1a2 +/+), Het (Man1a2 +/-) and Null (Man1a2 -/-). Four replicates were performed for each experiment.
		NAC	Placebo
Gene expression	Genotype of newborn pups	Gene expression (Mean±SEM)	Gene expression (Mean±SEM)	Fold change (Null vs Placebo)	P value
Man1a2 exon-2	Man1a2 WT	0.0378±0.0076	0.0218±0.0017	1.73	0.124
	Man1a2 Het	0.0307±0.0053	0.0101 ±0.0009	3.03	0.029
	Man1a2 Null	0	0	NA	NA
Arl13b	Man1a2 WT	0.0107±0.0018	0.0047±0.0002	2.27	0.044
	Man1a2 Het	0.0142±0.0015	0.0041±0.0012	3.48	0.002
	Man1a2 Null	0.01±0.0023	0.0041±0.0002	2.43	0.081
Ift74	Man1a2 WT	0.0397±0.0041	0.0180±0.0019	2.21	0.008
	Man1a2 Het	0.0428±0.0049	0.0143±0.0029	2.99	0.004
	Man1a2 Null	0.0220±0.0058	0.0131±0.0007	1.68	0.221
Dnah11	Man1a2 WT	0.0064±0.0007	0.0038±0.0001	1.66	0.029
	Man1a2 Het	0.0114±0.0029	0.0029±0.0013	3.9	0.055
	Man1a2 Null	0.0066±0.0012	0.0027±0.0008	2.43	0.045

## Sheet: Supplementary Table 3
Supplementary Table 3. The size of ten random alveolar spaces were measured for each lung from pups with wild type (live WT), live heterozygous (live Het), dead heterozygous (dead Het) and dead null pups as described in the Supplementary methods. The t-test was used to compare the mean size of alveolar spaces of total measurements between NAC-treated pups and placebo-treated pups.
Man1a2 genotype (Live or Dead)	Total newborn pups lung tissue	Total alveolar spaces measurements	Mean alveolar size (um)	SEM alveolar size (um)	P-value	95% CI (lower & upper)
Het (Live)	NAC treated, n=2	20	77.7	6.75	0.01	64.83 – 91.61
	Placebo, n=2	20	55.8	4.543		47.77– 63.37
WT (Live)	NAC treated, n=2	20	63.4	3.609	0.594 (NS)	56.04 – 70.79
	Placebo, n=2	20	60.42	4.224		52.22 – 69.45
Het (dead)	NAC treated, n=1	10	29.2	2.299	0.899 (NS)	24.70 – 33.54
	Placebo, n=1	10	28.8	2.075		24.91 – 33.13
Null (dead)	NAC treated, n=1	10	10.4	0.718	0.001*	8.89 – 11.86
	Placebo, n=2	20	16.65	1.582		13.95 – 20.21
* shows that NAC treatment did not agument alveolar size

## Sheet: Supplementary Table 4
Supplementary Table 4. 847 unique differentially expressed (DE) genes identified in lung and liver of NAC treated wild tyupe (WT), live heterozygous (HA), dead heterozygous (HD), dead null pups.The log2 fold-change (≥FC1) gene expression levels calculated in the NAC compared to placebo pups.
Also shown are functional associations source. PCD-primary ciliary dyskinesia, CPLANE-cilia planar polarity effector.
				Lung					Liver
Gene	Category	Source		WT	Live Man1a2 +/-	Dead Man1a2 +/-	Dead Man1a2 -/-		WT	Live Man1a2 +/-	Dead Man1a2 -/-	Dead Null -/-
DNAH5	PCD	Bergström et al., 2012		2.31	2.34	-2.63	-2.31		-2.64	-2.99	2.94	-2.56
CCDC39	PCD	Bergström et al., 2012		3.27	2.47	-3.8	-3.76		-4.09	-4.06	4.07	-3.56
DNAH6	PCD	Bergström et al., 2012		2.61	2.78	-2.75	-2.4		-2.78	-2.61	3.23	-2.52
ARMC4	PCD	Bergström et al., 2012		1.8	2.01	-2.14	-1.38		-2.34	-1.82	2.22	-2.24
RSPH1	PCD	Bergström et al., 2012		3.44	2.82	-2.84	-2.34		-4.46	-3.32	3.76	-3.08
DNAH11	PCD	Bergström et al., 2012		2.07	1.94	-2.51	-2.21		-2.26	-2.23	2.19	-2.57
DRC1	PCD	Bergström et al., 2012		2.45	1.72	-3.65	-3.21		-3.25	-3.17	3.82	-2.06
DNAAF3	PCD	Bergström et al., 2012		2.56	3.04	-2.69	-2.11		-2.54	-3.28	3.09	-2.61
RSPH9	PCD	Bergström et al., 2012		1.84	1.72	-1.76	-2.18		-2.69	-2.93	2.91	-2.23
BCL9L	PCD	Bergström et al., 2012		3.26	2.56	-2.47	-2.94		-2.75	-1.96	2.48	-2.36
BBS10	CPLANE	Toriyama et al., 2016		-0.88	-1.48	-1.51	-2.4		-1.5	-0.55	1.11	1.31
CNTNAP1	CPLANE	Toriyama et al., 2016		-1.31	-2.03	-1.2	-1.24		-1.58	-0.02	0.69	1.11
ACADM	CPLANE	Toriyama et al., 2016		-2.78	-3.53	1.99	1.02		1.96	2.44	-2.01	2.81
FADS1	CPLANE	Toriyama et al., 2016		-2.24	-2.71	1.24	1.03		1.24	1.99	-1.3	2.3
IQGAP2	CPLANE	Toriyama et al., 2016		-3.4	-3.84	2.95	1.02		2.8	3.15	-2.75	3.39
NIPSNAP1	CPLANE	Toriyama et al., 2016		-4.74	-5.5	2.91	1.04		3.02	3.98	-3.12	5.06
ARG1	CPLANE	Toriyama et al., 2016		-6.9	-6.3	7.92	1.07		6.64	7.04	-6.35	6.45
CHTF18	CPLANE	Toriyama et al., 2016		-1.65	-1.5	2.19	0.9		1.69	1.78	-2.2	1.35
BLK	CPLANE	Toriyama et al., 2016		-3.28	-3.09	2.24	0.91		1.28	1.69	-2.09	2.6
FANCD2	CPLANE	Toriyama et al., 2016		-2.73	-1.77	2.16	0.93		2.04	1.77	-1.84	1.46
DHCR24	CPLANE	Toriyama et al., 2016		-3.41	-3.67	1.77	1.21		1.86	2.73	-2.68	3.1
POLE	CPLANE	Toriyama et al., 2016		-1.7	-1.83	1.8	1.08		1.43	1.69	-3.08	1.67
PRIM1	CPLANE	Toriyama et al., 2016		-2.83	-3.58	2.21	1.18		1.9	1.96	-2.87	2.71
KRT14	CPLANE	Toriyama et al., 2016		-1.36	-0.92	1.87	1.11		1.24	2.66	-3.06	1.19
SLC16A1	CPLANE	Toriyama et al., 2016		-2.31	-2.69	2.3	1.23		2.08	2.41	-1.51	1.99
STEAP3	CPLANE	Toriyama et al., 2016		-3.68	-4.85	3.52	1.16		3.06	2.81	-3.34	3.22
ACAA2	CPLANE	Toriyama et al., 2016		-2.55	-3.49	1.92	1.25		1.68	2.26	-1.78	3.15
FIGNL1	CPLANE	Toriyama et al., 2016		-3.98	-3.01	2.85	1.22		2.72	2.63	-3.44	3.41
FECH	CPLANE	Toriyama et al., 2016		-2.01	-1.67	2.15	1.31		2.83	2.22	-2.29	1.44
BDH1	CPLANE	Toriyama et al., 2016		-7.59	-9.01	5.63	1.35		5.66	6.76	-5.24	7.74
RPA2	CPLANE	Toriyama et al., 2016		-1	-1.32	1.78	1.37		1.19	1.33	-2.41	1.79
MAD2L1	CPLANE	Toriyama et al., 2016		-2.31	-1.99	1.66	1.38		1.42	1.46	-2.56	1.91
GLUD1	CPLANE	Toriyama et al., 2016		-1.86	-3.14	1.86	1.42		1.98	2.92	-1.59	2.77
RANGAP1	CPLANE	Toriyama et al., 2016		-1.56	-1.53	1.54	1.45		1.19	1.53	-2.03	1.55
KNTC1	CPLANE	Toriyama et al., 2016		-3.09	-2.17	3.01	1.22		2.35	1.93	-2.71	2.08
TFRC	CPLANE	Toriyama et al., 2016		-2.68	-2.2	2.97	1.5		2.22	2.73	-3.13	1.49
PHGDH	CPLANE	Toriyama et al., 2016		-1.73	-2.85	1.48	2.12		1.33	1.77	-1.67	1.92
CHEK1	CPLANE	Toriyama et al., 2016		-2.31	-1.57	2.15	1.38		1.2	1.67	-1.94	2.48
ALB	CPLANE	Toriyama et al., 2016		-9.98	-9.21	13.02	3.45		12.44	9.31	-11.16	9.69
HRG	CPLANE	Toriyama et al., 2016		-10.16	-9.21	9.43	2.09		10.18	8.42	-9.56	10.03
AZGP1	CPLANE	Toriyama et al., 2016		-9.82	-9.16	10.17	1.87		9.34	8.2	-9.09	9.59
GUCY2C	CPLANE	Toriyama et al., 2016		-2.35	-2.12	1.6	1.54		1.62	2.58	-2.86	2.39
RASAL1	CPLANE	Toriyama et al., 2016		-1.18	-0.54	1.24	0.57		0.76	0.97	-0.94	1.22
PCSK9	CPLANE	Toriyama et al., 2016		-5.04	-4.29	5.46	4.83		5.83	5.46	-4.65	3.72
MPO	CPLANE	Toriyama et al., 2016		-6.26	-4.56	7.72	2.91		8.22	7.41	-5.14	6.31
A2M	CPLANE	Toriyama et al., 2016		-3.91	-2.16	6.59	4.73		5.78	6.05	-4.24	2.2
TK1	CPLANE	Toriyama et al., 2016		-4.53	-3.37	3.39	1.94		2.97	3.03	-4	4.51
RRM2	CPLANE	Toriyama et al., 2016		-4.64	-3.29	4.44	2.23		4.25	3.59	-4.02	3.85
CDC6	CPLANE	Toriyama et al., 2016		-3.86	-2.68	3.63	2.56		3.24	3.23	-3.38	3.3
C3	CPLANE	Toriyama et al., 2016		-4.88	-5.68	4.71	3.27		4.65	4.83	-3.82	4.65
NCAPG	CPLANE	Toriyama et al., 2016		-3.05	-2.15	3.74	1.89		3	2.92	-3.51	2.72
KIF11	CPLANE	Toriyama et al., 2016		-3.1	-1.7	3.24	2.41		2.72	2.69	-3.51	2.51
SMC2	CPLANE	Toriyama et al., 2016		-2.27	-1.75	2.4	2.21		2.09	1.73	-3.52	1.86
MKI67	CPLANE	Toriyama et al., 2016		-2.77	-1.19	4.39	2.51		4.05	3.5	-3.53	1.88
NCAPD2	CPLANE	Toriyama et al., 2016		-2.62	-1.7	3.09	2.12		2.44	2.21	-3.44	2.04
SPTB	CPLANE	Toriyama et al., 2016		-2.95	-1.62	5.34	2.65		5.14	4.36	-3.4	1.75
LTF	CPLANE	Toriyama et al., 2016		-3.65	-3.33	4.21	2.6		4.32	4.33	-3.46	4.02
MCM5	CPLANE	Toriyama et al., 2016		-3.38	-2.94	2.44	1.66		2.22	2.24	-3.37	3.27
PLK1	CPLANE	Toriyama et al., 2016		-3.31	-1.63	3.1	2.05		2.47	2.7	-3.22	3.02
MCM2	CPLANE	Toriyama et al., 2016		-3.29	-2.74	2.76	1.65		2.35	2.07	-3.3	2.77
KIF14	CPLANE	Toriyama et al., 2016		-1.92	-1.45	2.86	1.28		2.23	2.05	-2.54	1.62
WDHD1	CPLANE	Toriyama et al., 2016		-2.22	-1.6	2.34	1.61		1.88	1.93	-2.99	1.92
DHCR7	CPLANE	Toriyama et al., 2016		-3.7	-3.19	2.15	2.9		1.95	1.7	-3.06	2.77
CDC45	CPLANE	Toriyama et al., 2016		-3.15	-2.45	2.15	1.53		1.95	2.34	-2.81	2.36
MCM7	CPLANE	Toriyama et al., 2016		-2.35	-2.18	2.2	1.93		1.81	1.65	-3.16	2.24
DCK	CPLANE	Toriyama et al., 2016		-2.91	-2.57	3.17	2.12		2.41	2.11	-3.09	2.45
NCAPG2	CPLANE	Toriyama et al., 2016		-2.84	-1.32	2.48	1.5		2.28	1.8	-2.96	1.97
AURKB	CPLANE	Toriyama et al., 2016		-3.24	-1.54	2.81	2.17		1.97	2.81	-2.91	3.2
BUB1	CPLANE	Toriyama et al., 2016		-2.41	-2.3	2.93	1.68		2.38	2.12	-2.65	2.34
S100A8	CPLANE	Toriyama et al., 2016		-2.54	-2.9	3.93	2.02		3.9	3.5	-2.91	3.79
BARD1	CPLANE	Toriyama et al., 2016		-1.8	-1.02	2.34	1.48		1.82	1.56	-2.1	1.31
SLC25A22	CPLANE	Toriyama et al., 2016		-1.76	-2.11	1.99	1.64		1.54	2.76	-2.77	2.93
TOP2A	CPLANE	Toriyama et al., 2016		-2.67	-1.44	2.99	2.17		2.57	2.49	-2.65	2.35
PON1	CPLANE	Toriyama et al., 2016		-3.28	-4.13	4.47	2.06		3.47	5.12	-2.53	2.84
RRM1	CPLANE	Toriyama et al., 2016		-2.09	-2.02	2.17	1.52		1.8	1.61	-2.37	1.94
CENPP	CPLANE	Toriyama et al., 2016		-3.36	-2.96	1.18	1.46		2.4	0.94	-2.12	2.37
MCM3	CPLANE	Toriyama et al., 2016		-2.6	-2.27	2.23	1.84		1.51	1.44	-2.3	2.25
QSOX1	CPLANE	Toriyama et al., 2016		-1.35	-1.93	2.6	2.3		2.38	2.51	-2.39	1.88
MCM6	CPLANE	Toriyama et al., 2016		-2.25	-2.64	2	1.69		1.73	1.65	-2.28	2.63
COL18A1	CPLANE	Toriyama et al., 2016		-2.57	-2.33	2.68	1.89		2.46	2.87	-2.24	2.46
FAM213A	CPLANE	Toriyama et al., 2016		-1.21	-2.02	1.61	1.64		1.45	1.4	-1.98	1.32
FEN1	CPLANE	Toriyama et al., 2016		-2.21	-1.29	2.45	1.75		1.78	1.71	-1.88	1.76
CDK1	CPLANE	Toriyama et al., 2016		-2.41	-1.28	2.55	2.35		2.16	2.09	-1.75	2.35
FADS2	CPLANE	Toriyama et al., 2016		-3.76	-4.79	2.11	1.54		1.97	3.41	-1.75	4.08
MCM4	CPLANE	Toriyama et al., 2016		-1.8	-1.31	1.75	1.76		1.44	1.07	-1.67	1.48
FDFT1	CPLANE	Toriyama et al., 2016		-2.23	-2.12	1.7	1.84		1.56	1.33	-1.67	1.42
PCNA	CPLANE	Toriyama et al., 2016		-1.93	-1.82	1.76	1.6		1.65	1.44	-1.55	2.05
LDHA	CPLANE	Toriyama et al., 2016		-2.79	-3.45	2.56	1.68		2.63	2.76	-1.12	2.55
ARMC10	CPLANE	Toriyama et al., 2016		1.75	0.99	-1.66	-1.11		-2.09	-1.43	1.49	-1
RCN1	CPLANE	Toriyama et al., 2016		1.53	1.13	-2.46	-1.49		-2.52	-2.09	1.8	-1.02
PTOV1	CPLANE	Toriyama et al., 2016		1.74	1.13	-1.76	-1.2		-1.91	-1.6	1.76	-1.11
MYL12B	CPLANE	Toriyama et al., 2016		1.41	1.15	-1.82	-1.73		-2.13	-1.29	1.99	-1.13
POGZ	CPLANE	Toriyama et al., 2016		1.56	1	-1.44	-1.08		-1.63	-1.04	0.95	-1.06
DLG1	CPLANE	Toriyama et al., 2016		1.35	0.97	-1.21	-1		-1.42	-1.29	1.19	-1.12
TSC2	CPLANE	Toriyama et al., 2016		1.27	1.2	-1.32	-1.47		-1.67	-1.36	1.32	-1.12
LRP10	CPLANE	Toriyama et al., 2016		1.61	1.28	-1.37	-1.11		-1.8	-1.36	1.32	-1.16
DENND4C	CPLANE	Toriyama et al., 2016		1.07	0.96	-1.17	-0.99		-1.29	-1.17	0.97	-1.12
SCCPDH	CPLANE	Toriyama et al., 2016		1.72	1.23	-1.95	-1		-2.43	-1.99	1.64	-1.14
ERC1	CPLANE	Toriyama et al., 2016		1.23	0.9	-1.52	-1.65		-1.74	-1.49	1.17	-1.15
DYNC1I2	CPLANE	Toriyama et al., 2016		1.3	1.06	-1.19	-1.11		-1.47	-1.3	1.22	-1.28
ATP6V1A	CPLANE	Toriyama et al., 2016		1.52	1.32	-1.92	-1.74		-1.68	-1.53	2.27	-1.3
FLII	CPLANE	Toriyama et al., 2016		1.45	1.04	-1.14	-1.06		-1.48	-1.1	1.15	-1.32
MIDN	CPLANE	Toriyama et al., 2016		1.91	1.78	-1.77	-1.04		-1.91	-1.3	2.31	-1.32
TMTC2	CPLANE	Toriyama et al., 2016		1.29	0.98	-2.52	-2.93		-2.77	-1.99	1.39	-1.27
ARFGEF2	CPLANE	Toriyama et al., 2016		1.86	1.27	-1.25	-1.93		-1.81	-1.13	1.24	-1.32
CYFIP1	CPLANE	Toriyama et al., 2016		1.55	1.2	-2.35	-2.38		-2.32	-1.83	2.34	-1.34
CTTN	CPLANE	Toriyama et al., 2016		1.81	1.14	-1.95	-1.35		-2.13	-1.57	1.73	-1.36
RBFOX2	CPLANE	Toriyama et al., 2016		1.66	1.61	-1.82	-1.42		-2	-1.42	1.57	-1.32
PLVAP	CPLANE	Toriyama et al., 2016		1.59	1.55	-2.25	-2.27		-2.69	-2.16	1.49	-1.37
NFKB1	CPLANE	Toriyama et al., 2016		1.38	1.04	-1.73	-1.26		-1.82	-1.25	1.69	-1.37
MAP7D1	CPLANE	Toriyama et al., 2016		1.96	1.66	-1.86	-1.22		-2.01	-1.4	2.08	-1.37
AP1S2	CPLANE	Toriyama et al., 2016		1.43	1.27	-2.32	-2.01		-2.34	-1.68	2.26	-1.34
CD2AP	CPLANE	Toriyama et al., 2016		1.91	1.4	-1.57	-1.66		-1.7	-1.39	1.24	-1.39
PIP5K1C	CPLANE	Toriyama et al., 2016		1.67	1.2	-1.74	-1.27		-1.88	-1.4	1.4	-1.4
MAGED2	CPLANE	Toriyama et al., 2016		2	1.29	-3.12	-2.27		-3	-3.06	2.64	-1.41
ARL5B	CPLANE	Toriyama et al., 2016		1.5	1.77	-1.94	-1.02		-1.58	-1.53	2.4	-1.33
KCNMA1	CPLANE	Toriyama et al., 2016		0.51	0.45	-0.71	-0.64		-1.23	-1.1	0.25	-0.58
ADD3	CPLANE	Toriyama et al., 2016		1.81	1.36	-2.13	-2.34		-2.6	-1.87	1.63	-1.42
FCHSD1	CPLANE	Toriyama et al., 2016		1.69	2.18	-1.73	-1.15		-2.16	-1.4	1.19	-1.21
FKBP10	CPLANE	Toriyama et al., 2016		2.4	1.56	-3.14	-1.81		-3.2	-3.11	2.33	-1.42
ACTG1	CPLANE	Toriyama et al., 2016		1.9	1.52	-1.7	-1.36		-1.82	-1.31	2.79	-1.44
MYL12A	CPLANE	Toriyama et al., 2016		2.28	1.99	-2.21	-1.27		-2.22	-2.06	2.48	-1.44
HSPA2	CPLANE	Toriyama et al., 2016		2.17	1.15	-1.91	-1.5		-2.75	-2.3	2.3	-1.31
EXTL3	CPLANE	Toriyama et al., 2016		1.55	1.37	-1.41	-1.4		-1.92	-1.38	1.65	-1.41
DBN1	CPLANE	Toriyama et al., 2016		2.03	2.01	-2.88	-1.29		-2.53	-2.81	2.74	-1.4
CTNND1	CPLANE	Toriyama et al., 2016		1.73	1.65	-2.31	-1.92		-2.25	-1.86	2.22	-1.47
ARHGAP29	CPLANE	Toriyama et al., 2016		1.87	1.79	-2.86	-1.79		-2.29	-2.56	3.17	-1.45
TSC22D1	CPLANE	Toriyama et al., 2016		2.11	1.37	-1.94	-1.4		-2.09	-1.44	3.11	-1.39
FAM83H	CPLANE	Toriyama et al., 2016		1.59	1.08	-1.61	-1.84		-2.22	-1.25	2.52	-1.36
BIRC6	CPLANE	Toriyama et al., 2016		1.74	1.56	-1.15	-1.44		-1.39	-1.07	1.04	-1.43
DYSF	CPLANE	Toriyama et al., 2016		1.77	1.6	-1.75	-1.58		-2.03	-1.4	1.57	-1.37
MMP14	CPLANE	Toriyama et al., 2016		1.87	1.33	-2.01	-2.03		-1.95	-1.4	1.74	-1.49
DCTN1	CPLANE	Toriyama et al., 2016		1.96	1.33	-1.37	-1.54		-1.71	-1.66	1.04	-1.49
SAMD10	CPLANE	Toriyama et al., 2016		1.83	1.24	-2.53	-2.52		-2.39	-1.62	1.25	-1.39
EHD4	CPLANE	Toriyama et al., 2016		2.23	1.66	-2.94	-2.07		-2.86	-2.84	2.32	-1.5
ACTN1	CPLANE	Toriyama et al., 2016		1.95	1.38	-1.7	-1.39		-1.67	-1.14	2.19	-1.51
ZDHHC17	CPLANE	Toriyama et al., 2016		1.44	1.2	-1.45	-2.31		-1.81	-1.52	1.44	-1.44
STX12	CPLANE	Toriyama et al., 2016		2.01	1.35	-1.78	-1.4		-2.11	-1.83	2.03	-1.53
CTNNB1	CPLANE	Toriyama et al., 2016		1.71	1.05	-2.41	-2.85		-2.92	-2.01	2.23	-1.56
LDHB	CPLANE	Toriyama et al., 2016		2.12	1.58	-3.64	-2.76		-3.39	-2.73	3.14	-1.58
RBMS1	CPLANE	Toriyama et al., 2016		1.81	1.75	-1.84	-1.51		-1.96	-1.68	1.98	-1.6
ZMYM4	CPLANE	Toriyama et al., 2016		1.89	1.28	-1.47	-1.54		-2.12	-1.42	1.45	-1.52
TMEM2	CPLANE	Toriyama et al., 2016		2.2	2.22	-2.85	-1.49		-2.43	-2.15	1.85	-1.57
MTMR6	CPLANE	Toriyama et al., 2016		1.73	1.33	-1.73	-1.69		-2.09	-1.82	1.51	-1.6
PTPN21	CPLANE	Toriyama et al., 2016		2.26	2.21	-2.01	-1.16		-2.09	-1.19	2.86	-1.58
KLHL26	CPLANE	Toriyama et al., 2016		1.4	1	-1.63	-1.67		-1.7	-1.22	1.41	-1.57
RABGAP1	CPLANE	Toriyama et al., 2016		1.83	1.51	-1.82	-1.8		-2.38	-1.78	1.34	-1.61
FLNA	CPLANE	Toriyama et al., 2016		1.97	1.6	-2.12	-1.9		-2.25	-2.09	1.8	-1.64
SNX13	CPLANE	Toriyama et al., 2016		1.82	1.24	-2	-1.62		-2.42	-1.63	1.67	-1.63
RAP1GAP	CPLANE	Toriyama et al., 2016		2.71	2.64	-2.9	-3.27		-3.22	-2.08	4.38	-1.67
SMTN	CPLANE	Toriyama et al., 2016		1.91	2.24	-1.6	-1.6		-2.76	-1.84	2.92	-1.66
TAGLN	CPLANE	Toriyama et al., 2016		3.46	2.51	-3.38	-1.84		-2.56	-3.68	2.22	-1.7
ABR	CPLANE	Toriyama et al., 2016		1.84	1.92	-1.71	-1.34		-1.97	-1.62	1.56	-1.72
FERMT2	CPLANE	Toriyama et al., 2016		2.12	1.52	-2.5	-1.85		-2.01	-1.76	2.9	-1.71
CAPN2	CPLANE	Toriyama et al., 2016		2.39	1.31	-2.43	-1.93		-2.55	-2	2.74	-1.72
CEP170	CPLANE	Toriyama et al., 2016		1.42	1.4	-1.04	-1.29		-1.28	-1.6	1.62	-1.63
CHPF	CPLANE	Toriyama et al., 2016		2.69	1.77	-2.61	-2.02		-3.08	-2.59	2.05	-1.68
DOCK7	CPLANE	Toriyama et al., 2016		1.74	1.44	-1.95	-2.08		-1.96	-1.83	2.17	-1.71
DYNC1LI2	CPLANE	Toriyama et al., 2016		1.67	1.38	-2.12	-2.22		-2.85	-2.18	1.81	-1.74
NPHP1	CPLANE	Toriyama et al., 2016		1.92	1.71	-1.93	-1.7		-2.41	-2.07	2.12	-1.69
GALC	CPLANE	Toriyama et al., 2016		1.98	1.99	-2.43	-1.73		-2.64	-2.08	2.32	-1.7
TCTN2	CPLANE	Toriyama et al., 2016		1.71	1.23	-2.17	-2.56		-1.91	-2.34	1.7	-1.58
ITGAV	CPLANE	Toriyama et al., 2016		2.28	1.95	-1.72	-1.51		-1.61	-1.67	2.33	-1.76
AHR	CPLANE	Toriyama et al., 2016		1.8	2.26	-2.23	-1.02		-1.96	-2.52	2.21	-1.77
CDC42EP1	CPLANE	Toriyama et al., 2016		2.47	2.47	-2.8	-2.07		-3.37	-2.31	2.4	-1.82
TRO	CPLANE	Toriyama et al., 2016		1.61	2.29	-2.13	-0.83		-1.9	-1.7	1.52	-1.1
MARCKS	CPLANE	Toriyama et al., 2016		2.58	1.92	-2.53	-1.73		-2.18	-1.7	2.43	-1.86
KLHL11	CPLANE	Toriyama et al., 2016		2.27	2.19	-1.11	-0.92		-1.9	-1.7	1.18	-1.64
WDFY3	CPLANE	Toriyama et al., 2016		2.1	1.58	-1.61	-2.24		-2.01	-1.24	1.93	-1.8
TMX3	CPLANE	Toriyama et al., 2016		1.99	1.47	-1.67	-1.44		-2.15	-1.52	1.83	-1.85
TPM1	CPLANE	Toriyama et al., 2016		2.65	1.67	-2.26	-1.15		-1.89	-2.61	2.49	-1.95
PCBP3	CPLANE	Toriyama et al., 2016		2.25	2.28	-3.04	-2.37		-3.41	-2.79	2.56	-1.76
BICC1	CPLANE	Toriyama et al., 2016		2.72	1.85	-2.13	-1.99		-1.95	-2.15	2.25	-1.85
CTNNA1	CPLANE	Toriyama et al., 2016		2.26	1.89	-2.02	-1.3		-2.29	-2.01	2.15	-1.93
SNTB2	CPLANE	Toriyama et al., 2016		3.08	2.48	-2.87	-1.64		-2.68	-2.77	2.64	-1.78
FSCN1	CPLANE	Toriyama et al., 2016		2.38	2.09	-2.19	-1.63		-2.17	-2.79	3.16	-1.88
ARHGAP1	CPLANE	Toriyama et al., 2016		2.21	1.8	-2.13	-1.75		-2.46	-1.87	2.34	-1.91
PRRC2B	CPLANE	Toriyama et al., 2016		2.12	1.72	-1.63	-1.88		-2.01	-1.6	1.54	-1.87
CCDC88A	CPLANE	Toriyama et al., 2016		1.77	1.42	-1.98	-1.82		-1.99	-2.05	1.08	-1.67
LLGL2	CPLANE	Toriyama et al., 2016		2.22	1.9	-1.72	-1.08		-1.75	-1.64	1.51	-1.93
MAP4	CPLANE	Toriyama et al., 2016		2.5	1.81	-2.11	-2.02		-1.96	-2.06	2.34	-1.93
ETV3	CPLANE	Toriyama et al., 2016		2.31	2.45	-2.1	-1.08		-2.57	-1.47	2.99	-1.87
LRCH3	CPLANE	Toriyama et al., 2016		2.38	2.03	-1.55	-1.21		-2.05	-1.73	1.53	-1.88
CHD3	CPLANE	Toriyama et al., 2016		1.84	1.45	-2.06	-1.78		-2.59	-1.87	2.56	-1.95
CC2D2A	CPLANE	Toriyama et al., 2016		2.3	0.9	-2.78	-2.99		-2.52	-2.42	1.16	-1.76
AAK1	CPLANE	Toriyama et al., 2016		1.84	1.75	-1.23	-1.87		-1.88	-1.34	1.03	-1.75
CDC42BPB	CPLANE	Toriyama et al., 2016		2.47	2.03	-2.02	-1.45		-2.04	-1.65	1.91	-1.99
PPP1R13L	CPLANE	Toriyama et al., 2016		1.58	1.82	-1.92	-1.58		-2.24	-1.66	2.49	-1.7
FKBP9	CPLANE	Toriyama et al., 2016		2.72	1.65	-2.93	-1.69		-2.81	-2.4	2.67	-2.01
IMPDH1	CPLANE	Toriyama et al., 2016		2.22	2.19	-2.54	-1.71		-2.78	-2.64	2.41	-2.01
PLXNB1	CPLANE	Toriyama et al., 2016		1.64	1.38	-2.27	-2.86		-2.29	-1.21	2.03	-1.99
STX6	CPLANE	Toriyama et al., 2016		2.44	1.91	-3.22	-2.78		-3.23	-2.68	3.18	-2.01
MYO10	CPLANE	Toriyama et al., 2016		1.91	1.72	-2.25	-1.51		-2.36	-1.78	2.28	-1.96
GAB1	CPLANE	Toriyama et al., 2016		2.74	1.89	-2.04	-1.96		-2.05	-2.25	1.69	-2
ACTA2	CPLANE	Toriyama et al., 2016		3.66	3.3	-3.19	-1.68		-2.72	-3.64	3.38	-2.04
DAPK1	CPLANE	Toriyama et al., 2016		2.18	2.28	-1.6	-1.27		-1.48	-1.48	1.84	-2.05
TCTN3	CPLANE	Toriyama et al., 2016		2.79	2.94	-1.77	-1.53		-1.7	-1.33	2.25	-1.88
ADAMTS5	CPLANE	Toriyama et al., 2016		2.53	1.37	-1.38	-1.13		-1.96	-1.6	0.91	-1.56
MEX3D	CPLANE	Toriyama et al., 2016		2.87	2.16	-2.97	-2.19		-2.88	-2.9	2.51	-1.93
ITPR1	CPLANE	Toriyama et al., 2016		2.28	1.79	-2.33	-2.18		-2.34	-1.88	1.72	-1.98
ACOT9	CPLANE	Toriyama et al., 2016		2.64	2.09	-2.27	-1.55		-2.67	-2.3	2.84	-2.05
TUBA1A	CPLANE	Toriyama et al., 2016		2.72	2.85	-4.11	-3.11		-4.51	-4.18	4.6	-2.09
XYLT2	CPLANE	Toriyama et al., 2016		2.75	2.43	-1.91	-0.98		-1.74	-1.79	2.19	-2.02
PBXIP1	CPLANE	Toriyama et al., 2016		1.97	2.24	-1.67	-2.07		-1.96	-1.68	2.12	-2.05
UBR1	CPLANE	Toriyama et al., 2016		1.82	1.85	-1.43	-1.09		-1.77	-1.7	1.29	-2.02
B9D1	CPLANE	Toriyama et al., 2016		1.34	1.56	-2.16	-2.86		-2.32	-2.82	2.97	-1.93
TRIO	CPLANE	Toriyama et al., 2016		2.14	1.9	-1.89	-1.31		-2.44	-1.83	2.28	-2.01
CCDC102A	CPLANE	Toriyama et al., 2016		2.88	1.45	-2.38	-2.5		-2.85	-2.58	2.05	-1.96
CAMK2D	CPLANE	Toriyama et al., 2016		2.93	2.52	-2.38	-1.87		-2.64	-2.33	2.86	-2.05
DLL4	CPLANE	Toriyama et al., 2016		1.84	1.75	-3.31	-3.39		-3.78	-2.75	3.36	-2.04
LUZP1	CPLANE	Toriyama et al., 2016		2.89	2.73	-2.55	-1.08		-2.75	-2.17	2.55	-2.05
PLCG1	CPLANE	Toriyama et al., 2016		2.51	2.26	-2.61	-2.73		-2.69	-2.23	1.97	-2.11
DYNC1H1	CPLANE	Toriyama et al., 2016		2.52	2.24	-1.67	-1.69		-1.98	-1.78	1.6	-2.11
PURB	CPLANE	Toriyama et al., 2016		2.51	2.13	-1.49	-1.49		-2.16	-1.73	1.92	-2.11
LRRC58	CPLANE	Toriyama et al., 2016		2.99	2.71	-2.12	-1.29		-2.46	-2.17	2	-2.1
OXCT1	CPLANE	Toriyama et al., 2016		1.11	1.43	-1.43	-1.24		-1.58	-1.42	2.26	-2.12
NF1	CPLANE	Toriyama et al., 2016		2.24	2.22	-1.68	-1.78		-1.87	-1.76	1.57	-2.02
TRPV4	CPLANE	Toriyama et al., 2016		2.79	1.72	-1.69	-1.39		-1.26	-1.46	1.68	-1.7
PRRC2C	CPLANE	Toriyama et al., 2016		2.12	1.99	-1.13	-0.99		-1.24	-1.35	1.55	-2.16
PCM1	CPLANE	Toriyama et al., 2016		1.92	1.66	-1.47	-1.27		-1.63	-1.82	1.35	-2.13
VANGL2	CPLANE	Toriyama et al., 2016		2.13	2.01	-2.33	-1.24		-2.53	-1.83	2.29	-1.88
TACC2	CPLANE	Toriyama et al., 2016		2.83	2.7	-2.44	-2.1		-2.95	-2.63	2.81	-2.24
CHSY1	CPLANE	Toriyama et al., 2016		2.04	1.42	-1.68	-1.64		-1.93	-2.02	2.07	-2.17
MYO1C	CPLANE	Toriyama et al., 2016		2.35	1.37	-2.02	-2.15		-2.17	-1.88	2.8	-2.21
TAOK1	CPLANE	Toriyama et al., 2016		2.63	2.38	-1.57	-1.43		-1.84	-1.81	1.6	-2.14
ITGB1	CPLANE	Toriyama et al., 2016		2.69	2.19	-2.13	-1.4		-2.22	-2.08	2.13	-2.23
DPYSL3	CPLANE	Toriyama et al., 2016		2.42	1.9	-3.39	-1.9		-3.19	-3.55	2.19	-2.06
THBS3	CPLANE	Toriyama et al., 2016		3.26	2.39	-4.46	-3.52		-4.51	-5.49	2.13	-2.05
VAT1	CPLANE	Toriyama et al., 2016		2.44	2.32	-2.67	-1.68		-2.54	-2.72	2.76	-2.22
CASK	CPLANE	Toriyama et al., 2016		2.29	1.69	-2.25	-1.83		-2.17	-1.9	2.24	-2.1
SIPA1L1	CPLANE	Toriyama et al., 2016		2.56	2.24	-1.84	-1.84		-2.06	-1.53	2.38	-2.16
VIM	CPLANE	Toriyama et al., 2016		2.79	2.35	-2.45	-1.49		-2.64	-2.81	2.69	-2.28
ASH1L	CPLANE	Toriyama et al., 2016		2.33	1.82	-1.76	-2.2		-1.94	-1.64	1.52	-2.18
ANKRD44	CPLANE	Toriyama et al., 2016		2.6	2.67	-1.85	-1.5		-2.12	-1.45	1.98	-2.15
MAP4K3	CPLANE	Toriyama et al., 2016		2.41	2.19	-3.06	-1.92		-2.98	-2.59	2.48	-2.27
HMCN1	CPLANE	Toriyama et al., 2016		2.73	1.83	-3.49	-3.28		-2.89	-3.3	2.01	-1.9
SLFN5	CPLANE	Toriyama et al., 2016		2.22	2.01	-2.54	-2.53		-3.35	-2.39	2.7	-2.21
TMEM109	CPLANE	Toriyama et al., 2016		2.33	1.75	-2.87	-2.52		-2.8	-2.42	3.39	-2.3
KIF7	CPLANE	Toriyama et al., 2016		1.68	1.45	-2.28	-1.79		-2.48	-2.15	2.03	-1.75
PLEKHH3	CPLANE	Toriyama et al., 2016		2.57	2.04	-2.08	-2.56		-2.64	-2.25	3.31	-2.2
PHLDB2	CPLANE	Toriyama et al., 2016		2.43	2.09	-3.79	-3.54		-3.87	-2.94	3.41	-2.31
RUSC1	CPLANE	Toriyama et al., 2016		2.14	2.45	-1.78	-1.55		-2.64	-1.7	3.27	-2.25
NCOR2	CPLANE	Toriyama et al., 2016		2.58	2.5	-1.87	-2.04		-2.17	-1.8	2.24	-2.27
SPTAN1	CPLANE	Toriyama et al., 2016		2.89	2.74	-2.74	-1.98		-2.71	-2.41	2.59	-2.36
MYO9A	CPLANE	Toriyama et al., 2016		2.32	1.98	-2.16	-2.41		-2.45	-2.08	2.36	-2.18
CHPT1	CPLANE	Toriyama et al., 2016		2.6	1.34	-3.16	-2.91		-3.97	-2.95	2.96	-2.15
BBS1	CPLANE	Toriyama et al., 2016		1.26	2.21	-1.52	-1.42		-2.09	-1.94	0.82	-1.79
DGKE	CPLANE	Toriyama et al., 2016		2.29	2.28	-1.42	-0.86		-1.75	-1.51	1.9	-1.96
GAS6	CPLANE	Toriyama et al., 2016		2.94	2.71	-3.88	-3.09		-3.83	-3.85	4.52	-2.38
MPRIP	CPLANE	Toriyama et al., 2016		2.7	2.1	-2.62	-2.2		-2.83	-2.52	2.32	-2.38
MYO1B	CPLANE	Toriyama et al., 2016		2.5	1.81	-2.61	-2.06		-2.85	-2.46	2.25	-2.39
MBOAT1	CPLANE	Toriyama et al., 2016		3.21	3.18	-3.26	-2.48		-2.98	-3.02	4.06	-2.16
PRKD2	CPLANE	Toriyama et al., 2016		2.38	2.09	-1.41	-1.94		-2.11	-2.02	1.88	-2.32
KIF13A	CPLANE	Toriyama et al., 2016		2.74	2.57	-3.39	-2.65		-3.17	-2.51	2.58	-2.33
DYNC2LI1	CPLANE	Toriyama et al., 2016		1.63	1.86	-3.06	-2.36		-2.11	-3.2	3.62	-2.31
HOXB7	CPLANE	Toriyama et al., 2016		0.99	1.69	-2.11	-0.76		-1.87	-2.47	1.52	-1.51
CNN2	CPLANE	Toriyama et al., 2016		2.77	2.04	-2.88	-2.69		-3.03	-2.73	3.43	-2.45
USP31	CPLANE	Toriyama et al., 2016		2.49	2.25	-1.17	-1.12		-1.93	-1.56	1.42	-2.17
FAM65A	CPLANE	Toriyama et al., 2016		2.46	2.51	-1.54	-1.34		-2.08	-1.9	2.31	-2.4
ARHGEF2	CPLANE	Toriyama et al., 2016		2.59	2.27	-2.78	-2.06		-3.2	-2.84	2.21	-2.44
ANGPT2	CPLANE	Toriyama et al., 2016		2.95	2.01	-1.36	-1.08		-1.55	-1.54	2.15	-2.22
NPHP4	CPLANE	Toriyama et al., 2016		1.23	1.14	-1.62	-1.83		-2.02	-2.07	1.24	-1.41
IGF2R	CPLANE	Toriyama et al., 2016		2.8	1.92	-1.48	-2.08		-1.68	-1.46	2.59	-2.48
RBMS2	CPLANE	Toriyama et al., 2016		2.7	2.3	-2.27	-2.09		-2.56	-2.21	2.92	-2.45
ATF7	CPLANE	Toriyama et al., 2016		2.34	1.78	-2.02	-2.46		-2.34	-2.27	1.4	-2.39
COL1A1	CPLANE	Toriyama et al., 2016		4.01	3.59	-2.22	-1.06		-2.06	-3.36	2.84	-2.52
DNM1	CPLANE	Toriyama et al., 2016		2.72	3	-2.94	-2.5		-3.12	-3.6	3.17	-2.07
ZAK	CPLANE	Toriyama et al., 2016		1.76	2.12	-1.3	-1.11		-1.8	-1.73	1.59	-2.18
EZR	CPLANE	Toriyama et al., 2016		2.99	3.16	-2.76	-2.15		-2.9	-2.81	3.54	-2.54
IQSEC1	CPLANE	Toriyama et al., 2016		2.57	2.41	-1.78	-1.67		-2.11	-1.63	1.94	-2.47
MYH11	CPLANE	Toriyama et al., 2016		3.78	3.55	-3.48	-2.91		-3.48	-3.77	3.79	-2.4
ARHGEF40	CPLANE	Toriyama et al., 2016		2.61	2.35	-2.23	-2.11		-2.52	-2.6	1.98	-2.43
NOTCH1	CPLANE	Toriyama et al., 2016		3.34	3.33	-2.31	-1.44		-2.23	-2.05	2.84	-2.49
NTN1	CPLANE	Toriyama et al., 2016		3.12	1.65	-3.09	-3.29		-3.26	-2.83	2.1	-2.32
KIRREL	CPLANE	Toriyama et al., 2016		3.71	2.81	-2.95	-1.9		-2.56	-2.47	2.64	-2.32
CDC42BPG	CPLANE	Toriyama et al., 2016		2.4	2.17	-2.17	-2.51		-2.14	-1.87	2.19	-2.52
COL1A2	CPLANE	Toriyama et al., 2016		4.07	3.25	-2.71	-1.34		-2.61	-3.74	2.88	-2.6
MAP1A	CPLANE	Toriyama et al., 2016		1.74	1.55	-1.41	-1.1		-2.07	-1.93	1.93	-0.87
DGKA	CPLANE	Toriyama et al., 2016		2.14	2.47	-1.92	-1.76		-2.57	-1.71	2.08	-2.5
DIP2A	CPLANE	Toriyama et al., 2016		2.86	2.21	-3.04	-3.27		-3.16	-2.57	2.73	-2.43
PTPDC1	CPLANE	Toriyama et al., 2016		2.43	1.95	-3.05	-1.77		-2.57	-2.64	2.16	-2.09
IGF2BP2	CPLANE	Toriyama et al., 2016		2.81	2.32	-1.97	-1.14		-1.67	-1.67	2.92	-2.57
KANK2	CPLANE	Toriyama et al., 2016		2.77	2.08	-2.74	-3.1		-2.93	-2.31	2.99	-2.6
CDS2	CPLANE	Toriyama et al., 2016		2.93	2.89	-1.91	-1.34		-1.97	-1.94	2.01	-2.39
CDC42EP4	CPLANE	Toriyama et al., 2016		3.15	2.85	-2.05	-1.32		-1.97	-1.97	2.67	-2.63
TTC26	CPLANE	Toriyama et al., 2016		1.81	2.56	-2.31	-1.56		-2.62	-2.38	2.13	-1.75
ABCA4	CPLANE	Toriyama et al., 2016		1.47	0.99	-1.86	-1.97		-1.76	-1.97	1.03	-1.55
FGD5	CPLANE	Toriyama et al., 2016		3.5	2.86	-3.27	-2.62		-2.94	-3.04	2.52	-2.57
MBIP	CPLANE	Toriyama et al., 2016		3.05	3.43	-3.09	-1.01		-3.44	-3.41	2.79	-2.64
VCAN	CPLANE	Toriyama et al., 2016		3.17	3.04	-2.92	-1.77		-3.15	-3.85	1.71	-2.24
TULP4	CPLANE	Toriyama et al., 2016		2.89	1.91	-2.96	-3.1		-3.27	-2.73	2.4	-2.49
FMNL3	CPLANE	Toriyama et al., 2016		2.95	2.53	-2.89	-1.7		-3.07	-2.87	2.56	-2.63
LRRK1	CPLANE	Toriyama et al., 2016		2.64	1.87	-2.47	-2.49		-2.85	-2.31	2.28	-2.55
N4BP3	CPLANE	Toriyama et al., 2016		3.37	3.5	-3.41	-2.6		-3.37	-2.87	4.56	-2.58
SORL1	CPLANE	Toriyama et al., 2016		3.06	2.71	-1.65	-1.67		-1.9	-1.85	1.94	-2.57
SEC14L1	CPLANE	Toriyama et al., 2016		2.56	2.68	-2.13	-2.6		-2.74	-2.31	2.71	-2.62
NAV1	CPLANE	Toriyama et al., 2016		2.53	2.91	-2.01	-1.98		-2.33	-1.76	2.46	-2.43
TJP2	CPLANE	Toriyama et al., 2016		2.99	2.79	-2.63	-2.02		-2.73	-2.61	3.41	-2.7
FRMD6	CPLANE	Toriyama et al., 2016		3.33	3.2	-3.42	-2.2		-3.46	-3.03	3.34	-2.64
FGFR2	CPLANE	Toriyama et al., 2016		2.68	2.41	-3.07	-3.29		-3.54	-2.31	3.03	-2.75
UCHL1	CPLANE	Toriyama et al., 2016		4.18	2.54	-1.54	-1.3		-2.21	-2.44	1.91	-2.62
TULP3	CPLANE	Toriyama et al., 2016		2.72	2.56	-2.67	-2.92		-3.12	-2.54	2.73	-2.6
ANXA2	CPLANE	Toriyama et al., 2016		2.79	2.58	-2.08	-1.38		-1.98	-2.55	3.05	-2.8
AKAP13	CPLANE	Toriyama et al., 2016		2.85	2.74	-1.19	-1.11		-1.63	-1.39	1.25	-2.73
OBSL1	CPLANE	Toriyama et al., 2016		2.7	2.49	-2.4	-2.54		-2.65	-2.29	2.5	-2.68
IFT43	CPLANE	Toriyama et al., 2016		2.85	1.8	-3.41	-2.56		-3.18	-2.68	3.37	-2.75
ARHGEF10	CPLANE	Toriyama et al., 2016		2.4	1.48	-3.23	-1.79		-3.36	-2.9	2.16	-2.51
AHDC1	CPLANE	Toriyama et al., 2016		2.51	2.75	-1.36	-1.56		-2.2	-2	2.6	-2.58
WDR45	CPLANE	Toriyama et al., 2016		2.75	2.3	-2.95	-2.3		-2.99	-2.75	2.56	-2.82
DNAH2	CPLANE	Toriyama et al., 2016		1.76	1.93	-1.46	-1.03		-0.98	-1.86	1.43	-1.23
SPARC	CPLANE	Toriyama et al., 2016		3.38	2.89	-3.25	-1.95		-3.03	-3.36	2.88	-2.84
HSPG2	CPLANE	Toriyama et al., 2016		3.73	3.37	-2.32	-2.15		-2.13	-2.02	2.81	-2.77
PHLDB1	CPLANE	Toriyama et al., 2016		3.51	2.98	-3.35	-2.5		-3.09	-3.23	2.98	-2.7
GLIS3	CPLANE	Toriyama et al., 2016		3.24	2.4	-1.88	-1.3		-2.3	-2.03	2.34	-2.18
MSN	CPLANE	Toriyama et al., 2016		2.79	2.32	-2.5	-2.33		-2.88	-2.67	2.45	-2.86
MYH10	CPLANE	Toriyama et al., 2016		2.77	2.27	-2.29	-2.25		-2.39	-2.53	2.04	-2.81
JUP	CPLANE	Toriyama et al., 2016		3.27	2.87	-3.89	-3.07		-3.94	-3.24	3.41	-2.84
GPX8	CPLANE	Toriyama et al., 2016		3.52	2.69	-3.5	-2.89		-3.67	-3.78	4.18	-2.8
FARP1	CPLANE	Toriyama et al., 2016		3.67	3.37	-2.84	-2.25		-2.75	-2.4	3.63	-2.82
LCA5	CPLANE	Toriyama et al., 2016		2.17	1.78	-2.7	-2.29		-2.62	-2.82	2.55	-1.98
TROVE2	CPLANE	Toriyama et al., 2016		2.89	2.17	-3.15	-2.97		-3.48	-2.99	2.8	-2.64
LRRC16A	CPLANE	Toriyama et al., 2016		3.58	3.03	-1.98	-1.27		-2.45	-2.17	1.41	-2.8
ZBTB20	CPLANE	Toriyama et al., 2016		2.45	2.61	-1.57	-1.27		-1.07	-1.63	2.37	-2.01
PRKCI	CPLANE	Toriyama et al., 2016		3.71	3.04	-3.39	-2.67		-3.64	-3.02	3.65	-2.86
STXBP1	CPLANE	Toriyama et al., 2016		2.73	2.64	-2.71	-2.66		-3.07	-2.51	2.99	-2.71
SERPINH1	CPLANE	Toriyama et al., 2016		3.05	3.05	-3.22	-2.05		-3.34	-3.4	3.62	-2.91
PLEC	CPLANE	Toriyama et al., 2016		3.12	3.48	-2.42	-1.51		-2.73	-2.31	2.34	-2.86
TNS3	CPLANE	Toriyama et al., 2016		3.4	2.62	-3.69	-3.22		-3.86	-3.29	3.38	-2.95
WWC2	CPLANE	Toriyama et al., 2016		3.3	2.2	-3.53	-3.59		-3.77	-3.26	3.37	-2.95
SORT1	CPLANE	Toriyama et al., 2016		2.77	2.6	-3.18	-3.2		-3.51	-2.94	3.14	-3.02
RIN1	CPLANE	Toriyama et al., 2016		2.19	1.87	-0.99	-1.03		-2.32	-1.83	1.06	-2.27
PXDN	CPLANE	Toriyama et al., 2016		3.19	2.72	-3.91	-3.47		-3.58	-3.57	3.6	-3.03
DLG5	CPLANE	Toriyama et al., 2016		3.39	3.03	-3.06	-1.92		-2.94	-2.67	2.38	-2.82
TGFBR2	CPLANE	Toriyama et al., 2016		3.6	3.3	-3.35	-1.87		-3.4	-2.99	3.38	-3.09
NES	CPLANE	Toriyama et al., 2016		3.45	3.06	-4.02	-3.87		-3.85	-4.03	5.41	-2.94
LRRC1	CPLANE	Toriyama et al., 2016		2.88	1.92	-3.29	-2.7		-3.84	-3.18	2.77	-2.96
CUX1	CPLANE	Toriyama et al., 2016		2.62	2.55	-1.78	-1.68		-2.04	-2	2.3	-2.6
ATP1B1	CPLANE	Toriyama et al., 2016		3.89	3.8	-2.85	-2.13		-3.22	-2.25	3.38	-3.16
TJP1	CPLANE	Toriyama et al., 2016		3.5	3.35	-3.74	-2.78		-3.64	-3.34	3.36	-3.13
UTRN	CPLANE	Toriyama et al., 2016		3.33	2.62	-2.98	-2.84		-3.08	-3.1	3.22	-3.06
HS2ST1	CPLANE	Toriyama et al., 2016		3.35	1.6	-4	-4.27		-4.15	-3.77	3.4	-3.13
TTC28	CPLANE	Toriyama et al., 2016		3.48	2.74	-3.11	-3.65		-3.28	-3.33	2.98	-2.88
LOXL1	CPLANE	Toriyama et al., 2016		4.06	3.54	-4.55	-3.43		-4.37	-4.82	4.38	-3.11
MYLK	CPLANE	Toriyama et al., 2016		3.43	2.85	-2.85	-2.93		-3.15	-3.05	3.79	-3.17
PKD2	CPLANE	Toriyama et al., 2016		3.87	2.5	-3.32	-3.76		-3.29	-3.02	2.6	-3.13
RAI14	CPLANE	Toriyama et al., 2016		3.6	3.31	-3.2	-2.4		-3.25	-3.14	4.23	-3.19
APBB2	CPLANE	Toriyama et al., 2016		3.35	3.23	-2.87	-2.43		-3.4	-3.06	3.11	-3.05
MICAL2	CPLANE	Toriyama et al., 2016		3.45	2.93	-2.98	-3.24		-3.32	-2.66	3.43	-3.2
FHAD1	CPLANE	Toriyama et al., 2016		2.78	2.75	-1.3	-1.13		-1.84	-2.62	2.66	-2.31
RAB11FIP5	CPLANE	Toriyama et al., 2016		3.34	3.71	-3.12	-1.31		-2.88	-3.1	2.37	-3.05
GNAI1	CPLANE	Toriyama et al., 2016		3.73	3.12	-3.51	-2.47		-3.11	-3.61	2.9	-3.11
FOXC1	CPLANE	Toriyama et al., 2016		1.4	1.31	-1.91	-1.02		-0.97	-1.62	1.41	-1.6
SFXN3	CPLANE	Toriyama et al., 2016		3.33	3.15	-3.46	-2.91		-4.05	-3.81	3.03	-3.2
AGAP1	CPLANE	Toriyama et al., 2016		3.73	2.38	-2.51	-2.62		-2.9	-2.32	2.59	-3.12
P4HA1	CPLANE	Toriyama et al., 2016		2.41	2.41	-1.25	-1.37		-1.1	-2.17	3.37	-3.25
RASL11A	CPLANE	Toriyama et al., 2016		3.22	3.17	-4.12	-4.31		-4.64	-4.65	4.91	-3.16
TANC1	CPLANE	Toriyama et al., 2016		3.6	3.73	-3.13	-2.51		-3	-2.66	3.41	-3.17
DZIP1L	CPLANE	Toriyama et al., 2016		3.04	2.66	-3.59	-3.46		-3.34	-4.05	3.19	-2.89
NBEA	CPLANE	Toriyama et al., 2016		3.52	2.96	-3.49	-3.31		-3.1	-3.33	3.09	-2.89
CDKL4	CPLANE	Toriyama et al., 2016		1.72	0.97	-2.38	-1.75		-2.29	-2.5	2.2	-1.4
MAP1B	CPLANE	Toriyama et al., 2016		3.2	2.87	-3.02	-2.63		-2.86	-3.28	3.47	-2.5
IQGAP1	CPLANE	Toriyama et al., 2016		3.33	2.99	-3.1	-2.35		-3.24	-3.02	2.96	-3.41
SMARCD3	CPLANE	Toriyama et al., 2016		2.47	1.57	-3.13	-2.64		-3.6	-2.96	2.41	-2.91
ANXA3	CPLANE	Toriyama et al., 2016		3.88	3.69	-3.93	-2.82		-3.63	-3.54	4.25	-3.42
PLXNA1	CPLANE	Toriyama et al., 2016		3.37	2.77	-4.13	-3.62		-3.92	-3.48	3.31	-3.27
AKAP12	CPLANE	Toriyama et al., 2016		3.43	3.66	-3.48	-1.94		-3.06	-3.59	3.87	-3.38
ARL4C	CPLANE	Toriyama et al., 2016		4.08	4.11	-4.08	-2.94		-3.63	-3.41	4.99	-3.34
AFAP1L2	CPLANE	Toriyama et al., 2016		3.13	2.23	-3.86	-3.18		-4.02	-2.91	4.09	-3.17
SPTBN1	CPLANE	Toriyama et al., 2016		3.98	3.38	-3.68	-3.52		-3.75	-3.62	3.55	-3.47
PCDHGC3	CPLANE	Toriyama et al., 2016		3.81	3.18	-4.08	-2.94		-3.71	-3.36	3.67	-3.43
ADAMTS12	CPLANE	Toriyama et al., 2016		3.52	2.39	-3.18	-2.87		-2.36	-2.22	3.46	-3
CTGF	CPLANE	Toriyama et al., 2016		5.53	4.55	-3.94	-2.97		-3.46	-4.72	2.16	-3.48
SH3BP4	CPLANE	Toriyama et al., 2016		4.44	4.3	-4.16	-2.87		-3.71	-4.51	4.65	-3.31
PKP3	CPLANE	Toriyama et al., 2016		3.44	2.92	-2.51	-2.2		-3.15	-2.53	3.77	-2.99
APP	CPLANE	Toriyama et al., 2016		4.01	3.8	-3.57	-2.91		-3.7	-3.43	3.3	-3.54
LGR6	CPLANE	Toriyama et al., 2016		2.09	1.44	-2.67	-2.94		-2.94	-2.83	1.13	-2.02
FASN	CPLANE	Toriyama et al., 2016		2.58	2.72	-1.14	-1.42		-1.51	-1.43	2.27	-3.52
SERPINE2	CPLANE	Toriyama et al., 2016		3.93	3.47	-3.92	-2.53		-4.83	-4.1	3.79	-3.54
PTRF	CPLANE	Toriyama et al., 2016		3.89	3.41	-3.7	-3.18		-3.68	-4.15	4.35	-3.58
AFAP1	CPLANE	Toriyama et al., 2016		3.29	2.79	-2.7	-2.31		-2.93	-3.01	3.31	-3.03
GALNT3	CPLANE	Toriyama et al., 2016		2.48	2.05	-2.64	-3.01		-3.18	-2.23	3.26	-2.94
LAMC1	CPLANE	Toriyama et al., 2016		4.42	3.93	-3.14	-2.69		-3.24	-2.97	3.57	-3.59
RFX3	CPLANE	Toriyama et al., 2016		1.82	1.47	-1.57	-2.36		-1.7	-1.88	1.44	-2.72
ERBB2	CPLANE	Toriyama et al., 2016		4.09	3.21	-3.52	-2.84		-3.42	-3.3	3.14	-3.43
FRAS1	CPLANE	Toriyama et al., 2016		2.94	2.84	-2.93	-3.28		-3.57	-2.85	3.54	-2.8
FBN1	CPLANE	Toriyama et al., 2016		5.06	4.01	-3.7	-2.71		-3.41	-3.93	3.47	-3.6
COL7A1	CPLANE	Toriyama et al., 2016		2.97	2.55	-1.89	-1.47		-2.3	-2.81	1.75	-2.16
DOCK6	CPLANE	Toriyama et al., 2016		3.22	3.64	-2.59	-2.5		-2.77	-2.59	2.7	-3.62
FAT1	CPLANE	Toriyama et al., 2016		3.69	3.67	-3.09	-2.1		-3.07	-2.77	3.18	-3.46
TUBB4A	CPLANE	Toriyama et al., 2016		2.69	1.21	-2.65	-2.4		-3.52	-3.04	3	-2.61
PTPN14	CPLANE	Toriyama et al., 2016		4.24	3.67	-3.73	-3		-3.94	-3.64	3.94	-3.41
WDR19	CPLANE	Toriyama et al., 2016		1.78	1.99	-2	-2.26		-2.23	-2.61	1.99	-2.81
AGRN	CPLANE	Toriyama et al., 2016		3.96	3.58	-3.3	-3.37		-3.52	-3.43	3.35	-3.86
SYNE2	CPLANE	Toriyama et al., 2016		3.54	2.87	-3.09	-3.43		-3.23	-2.95	3.01	-3.48
STARD13	CPLANE	Toriyama et al., 2016		3.42	2.93	-3.76	-3.29		-3.68	-3.48	4.47	-3.76
LPCAT1	CPLANE	Toriyama et al., 2016		3.3	2.67	-3.31	-3.97		-4.03	-3.91	2.5	-3.93
ADAMTS1	CPLANE	Toriyama et al., 2016		4.68	4.48	-2.23	-1.29		-1.18	-2.34	4.51	-3.91
LAMB1	CPLANE	Toriyama et al., 2016		4.76	3.79	-2.85	-2.96		-2.71	-3.3	3.86	-3.94
GSN	CPLANE	Toriyama et al., 2016		4.03	3.21	-2.61	-2.22		-2.58	-3.21	3.77	-4.05
PLS3	CPLANE	Toriyama et al., 2016		4.76	3.97	-5.12	-4.22		-4.8	-4.88	4.75	-4
MCF2L	CPLANE	Toriyama et al., 2016		3.31	3.49	-2.9	-2.7		-3.31	-2.69	3.88	-3.7
KIF1A	CPLANE	Toriyama et al., 2016		2.03	1.59	-1.25	-1.4		-1.5	-1.59	2.43	-2.35
PDE7A	CPLANE	Toriyama et al., 2016		4.03	3.94	-3.09	-2.31		-3.5	-2.88	2.92	-4.07
ARHGEF17	CPLANE	Toriyama et al., 2016		4.34	3.81	-3.93	-3.47		-3.91	-3.91	3.69	-4.01
CYP1B1	CPLANE	Toriyama et al., 2016		3.81	2.7	-2.26	-0.98		-1.11	-2.1	2.65	-2.99
FADS3	CPLANE	Toriyama et al., 2016		4.64	3.32	-4.47	-3.94		-4.71	-4.32	3.89	-4.29
PTPN13	CPLANE	Toriyama et al., 2016		4.37	4.22	-3.52	-2.71		-3.76	-3.85	3.29	-4.09
MYOF	CPLANE	Toriyama et al., 2016		4.39	3.82	-3.54	-2.87		-3.34	-3.44	4.15	-4.14
RAB3C	CPLANE	Toriyama et al., 2016		0.4	0.41	-1.68	-1.35		-1.64	-0.95	0.91	-0.84
SEMA3C	CPLANE	Toriyama et al., 2016		5.62	5.17	-5.94	-4.6		-5.49	-5.74	4.67	-4.06
PRDM16	CPLANE	Toriyama et al., 2016		2.84	1.68	-3.28	-3.3		-3.49	-3.04	2.76	-3.47
HOXB6	CPLANE	Toriyama et al., 2016		2.5	2.78	-3.1	-2.29		-3.24	-3.61	2.66	-2.59
PCLO	CPLANE	Toriyama et al., 2016		0.54	0.3	-0.79	-0.82		-1	-0.94	0.77	-0.55
CRYAB	CPLANE	Toriyama et al., 2016		4.96	3.54	-4.62	-2.6		-3.86	-5.31	5.4	-4.65
PLEKHH2	CPLANE	Toriyama et al., 2016		4	3.34	-4.02	-3.84		-4.47	-4.04	3.89	-4.08
PDE8B	CPLANE	Toriyama et al., 2016		4.47	3.04	-5.1	-4.43		-5.55	-4.72	3.94	-4.16
DENND3	CPLANE	Toriyama et al., 2016		5.64	5.11	-4.29	-3.48		-4.4	-3.93	4.3	-4.66
MACF1	CPLANE	Toriyama et al., 2016		4.88	4.48	-4.25	-4.11		-4.3	-4.12	3.71	-4.63
TGFB2	CPLANE	Toriyama et al., 2016		4.35	3.75	-4.12	-3.05		-4.04	-4.67	3.67	-4.07
SFN	CPLANE	Toriyama et al., 2016		4.47	4.68	-3.59	-2.09		-3.82	-3.1	5.53	-4.46
DPYSL2	CPLANE	Toriyama et al., 2016		4.04	4.37	-3.75	-3.25		-4.12	-4.58	3.62	-4.66
SLC12A2	CPLANE	Toriyama et al., 2016		5.35	4.92	-5.22	-4.53		-5.23	-4.84	4.75	-4.75
KRT19	CPLANE	Toriyama et al., 2016		5.82	4.99	-4.72	-3.82		-4.54	-5.02	6.78	-5
ARHGAP8	CPLANE	Toriyama et al., 2016		4.74	4.72	-4.03	-3.36		-3.9	-4	4.31	-3.9
NEK10	CPLANE	Toriyama et al., 2016		1.23	0.31	-1.16	-1.26		-1.09	-0.87	0.93	-0.55
TNS1	CPLANE	Toriyama et al., 2016		5.68	4.85	-3.84	-3.07		-4.22	-3.97	4.15	-5.17
ITGA3	CPLANE	Toriyama et al., 2016		4.73	4.35	-4.36	-3.18		-4.47	-4.35	3.86	-4.92
TACSTD2	CPLANE	Toriyama et al., 2016		6.29	5.99	-4.84	-4.08		-4.91	-4.74	6.24	-4.95
AHNAK	CPLANE	Toriyama et al., 2016		5.24	5.03	-4.66	-3.57		-4.28	-4.68	4.82	-5.01
VEPH1	CPLANE	Toriyama et al., 2016		1.82	0.12	-2.62	-2.16		-3.46	-2.72	1.94	-2.59
LRP2	CPLANE	Toriyama et al., 2016		1.28	1.2	-2.15	-2.44		-2.76	-2.29	1.96	-2.79
LMO7	CPLANE	Toriyama et al., 2016		5.59	5.08	-5.07	-4.42		-5.07	-4.79	5.68	-5.52
ESRP1	CPLANE	Toriyama et al., 2016		4.77	5.08	-4.1	-3.83		-5.17	-4.53	4.69	-4.64
PLAT	CPLANE	Toriyama et al., 2016		5.54	5.81	-3.72	-1.65		-3.42	-3.76	4.32	-5.18
MYH14	CPLANE	Toriyama et al., 2016		6.32	5.84	-5.87	-5.94		-5.57	-5.45	6.12	-5.65
TULP1	CPLANE	Toriyama et al., 2016		3.97	3.71	-3.73	-2.63		-4.37	-3.87	3.22	-3.83
KRT7	CPLANE	Toriyama et al., 2016		6.54	5.68	-6.25	-5.28		-6.37	-6.31	7.03	-6.06
LAMA5	CPLANE	Toriyama et al., 2016		6	6.3	-4.51	-2.92		-4.35	-4.59	5.15	-5.95
CAV1	CPLANE	Toriyama et al., 2016		7.24	5.91	-6.09	-4.61		-6.13	-7.06	6.86	-6.34
LOX	CPLANE	Toriyama et al., 2016		7.64	6.26	-4.18	-2.77		-3.34	-4.42	5.62	-6.54
MYO5C	CPLANE	Toriyama et al., 2016		5.64	4.88	-5.49	-4.87		-5.82	-5.01	5.12	-5.93
KRT80	CPLANE	Toriyama et al., 2016		5.92	5.34	-5.41	-5.29		-6.09	-4.76	6.46	-6
KCNH1	CPLANE	Toriyama et al., 2016		2.96	3.2	-3.55	-3.05		-3.89	-3.35	1.46	-2.96
FMO2	CPLANE	Toriyama et al., 2016		8.11	6.37	-6.96	-7.36		-6.63	-6.5	8.2	-7.15
PDZD2	CPLANE	Toriyama et al., 2016		6.02	4.89	-5.32	-4.75		-6.12	-5.25	4.6	-6.05
SCEL	CPLANE	Toriyama et al., 2016		4.94	4.07	-5.31	-4.26		-4.93	-4.68	4.36	-4.66
CDH16	CPLANE	Toriyama et al., 2016		4.48	4.91	-4.36	-3.59		-4.93	-4.42	4.73	-4.82
LRRIQ1	CPLANE	Toriyama et al., 2016		2.24	1.56	-2.02	-1.87		-2.28	-2.34	1.78	-1.94
SVOPL	CPLANE	Toriyama et al., 2016		2.33	2.72	-1.29	-0.68		-2.08	-2.24	2.94	-3.04
DNAH5	CPLANE	Toriyama et al., 2016		2.31	2.34	-2.63	-2.31		-2.64	-2.99	2.94	-2.56
EDIL3	CPLANE	Toriyama et al., 2016		4.33	4.42	-4.79	-3.92		-5.24	-4.82	4.33	-4.1
KRT15	CPLANE	Toriyama et al., 2016		6.11	5.27	-4.91	-4.08		-5.64	-5.6	6.22	-5.78
IFT172	CPLANE	Toriyama et al., 2016		0.89	1.28	-1.99	-2.22		-2.43	-2.01	2.33	-1.73
MAN1A2	CPLANE	Toriyama et al., 2016		1.06	0.06	-1.23	-1.15		-2.32	-0.94	1.17	-1.19
DYNC1LI1	CPLANE	Toriyama et al., 2016		1.29	0.92	-0.97	-0.16		-1.12	-1.35	0.77	-1
IFT122	CPLANE	Toriyama et al., 2016		1.21	0.04	-2.19	-2.34		-1.4	-1.41	2.11	-1.49
GPC1	CPLANE	Toriyama et al., 2016		1.61	0.87	-1.04	-0.6		-1.52	-1.31	2.06	-1.1
EFEMP1	CPLANE	Toriyama et al., 2016		2.29	0.8	-2.7	-2.68		-3.38	-3.96	3.76	-2.34
MPO	oxidative_stress	Kim, Kim, and Son, 2018; Rotblat et al., 2013		-6.26	-4.56	7.72	2.91		8.22	7.41	-5.14	6.31
TAT	oxidative_stress	Kim, Kim, and Son, 2018; Rotblat et al., 2013		-5.63	-5.46	10.27	3.06		9.02	8.4	-11	6.78
PXMP2	oxidative_stress	Kim, Kim, and Son, 2018; Rotblat et al., 2013		-4.5	-5.54	2.22	0.15		2.49	4.14	-3.1	4.41
HNF1A	oxidative_stress	Kim, Kim, and Son, 2018; Rotblat et al., 2013		-4.44	-4.41	3.62	1.02		4.54	4.68	-4.51	4.32
APOE	oxidative_stress	Kim, Kim, and Son, 2018; Rotblat et al., 2013		-4.08	-5.03	4.86	1.8		4.23	5.38	-3.07	4
EPX	oxidative_stress	Kim, Kim, and Son, 2018; Rotblat et al., 2013		-3.97	-3.81	4.2	1.99		4.2	5.02	-3.58	4.15
HMOX1	oxidative_stress	Kim, Kim, and Son, 2018; Rotblat et al., 2013		-3.05	-2.86	1.62	1.12		2.03	2.26	-0.91	2.63
CCS	oxidative_stress	Kim, Kim, and Son, 2018; Rotblat et al., 2013		-3.04	-3.39	1.92	0.53		2.07	1.77	-1.86	2.86
CAR3	oxidative_stress	Kim, Kim, and Son, 2018; Rotblat et al., 2013		-2.88	-5.37	4.27	5.29		3.6	3.71	-2.67	6.39
ETFDH	oxidative_stress	Kim, Kim, and Son, 2018; Rotblat et al., 2013		-2.73	-3.65	1.27	-0.31		1.08	2.15	-1.83	3.29
GCLM	oxidative_stress	Kim, Kim, and Son, 2018; Rotblat et al., 2013		-2.58	-3.11	2.28	0.65		2.19	2.18	-1.35	2.37
BTK	oxidative_stress	Kim, Kim, and Son, 2018; Rotblat et al., 2013		-2.51	-3.14	2.24	-0.25		0.92	1.68	-2.66	2.73
GSTP1	oxidative_stress	Kim, Kim, and Son, 2018; Rotblat et al., 2013		-2.35	-2.17	1.53	0.88		1.52	1.98	-0.05	2.01
PRDX1	oxidative_stress	Kim, Kim, and Son, 2018; Rotblat et al., 2013		-2.34	-3.19	0.56	0.18		0.58	1.82	-0.12	2.45
TXNRD2	oxidative_stress	Kim, Kim, and Son, 2018; Rotblat et al., 2013		-2.31	-2.77	1.87	0.43		1.94	1.94	-1.99	1.62
PRDX3	oxidative_stress	Kim, Kim, and Son, 2018; Rotblat et al., 2013		-2.21	-2.17	1.75	0.24		1.72	1.56	-1.07	1.57
TXN2	oxidative_stress	Kim, Kim, and Son, 2018; Rotblat et al., 2013		-2.17	-2.67	1.4	0.2		0.99	1.97	-1.36	2.74
GPX1	oxidative_stress	Kim, Kim, and Son, 2018; Rotblat et al., 2013		-2.15	-2.37	1.91	0.92		2.02	1.93	-1.14	2.02
NCF4	oxidative_stress	Kim, Kim, and Son, 2018; Rotblat et al., 2013		-2.15	-2.43	2.47	0.55		1.7	2.31	-2	2.77
PRDX2	oxidative_stress	Kim, Kim, and Son, 2018; Rotblat et al., 2013		-1.86	-1.76	2.13	1.37		2.06	1.69	-1.85	1.54
LCK	oxidative_stress	Kim, Kim, and Son, 2018; Rotblat et al., 2013		-1.74	-1.68	0.99	0.42		1.18	1.64	-0.47	1.26
CAT	oxidative_stress	Kim, Kim, and Son, 2018; Rotblat et al., 2013		-1.73	-2.66	0.97	-0.23		0.63	1.28	-0.3	1.3
CYCS	oxidative_stress	Kim, Kim, and Son, 2018; Rotblat et al., 2013		-1.7	-2.56	0.93	-0.63		0.33	1.63	-0.77	2.65
NCF1	oxidative_stress	Kim, Kim, and Son, 2018; Rotblat et al., 2013		-1.63	-2.41	1.13	0.15		0.91	1.69	-1.41	0.7
NUDT2	oxidative_stress	Kim, Kim, and Son, 2018; Rotblat et al., 2013		-1.63	-2.23	0.28	-0.77		0.12	-0.5	0.02	0.83
TRPM2	oxidative_stress	Kim, Kim, and Son, 2018; Rotblat et al., 2013		-1.46	-0.92	2.08	0.6		1.67	0.96	-1.08	1.3
SOD3	oxidative_stress	Kim, Kim, and Son, 2018; Rotblat et al., 2013		-1.43	-3.54	1.19	0.74		1.31	0.91	-2.12	1.4
PARP1	oxidative_stress	Kim, Kim, and Son, 2018; Rotblat et al., 2013		-1.36	-2.59	0.91	0.36		0.31	0.57	-1.38	1.25
ALS2	oxidative_stress	Kim, Kim, and Son, 2018; Rotblat et al., 2013		-1.26	-1.9	0.44	-0.14		0.06	0.78	-0.38	1.19
ROMO1	oxidative_stress	Kim, Kim, and Son, 2018; Rotblat et al., 2013		-1.21	-1.42	0.71	0.06		0.21	1.13	0.03	1.52
P4HB	oxidative_stress	Kim, Kim, and Son, 2018; Rotblat et al., 2013		-1.19	-1.61	0.36	0.86		0.05	1.15	-0.36	1.23
PNPT1	oxidative_stress	Kim, Kim, and Son, 2018; Rotblat et al., 2013		-1.14	-1.44	1.05	0.54		0.46	0.97	-1.33	1.02
LCN2	oxidative_stress	Kim, Kim, and Son, 2018; Rotblat et al., 2013		-1.12	-1.31	1.7	2.12		2.28	2.73	-0.58	0.63
VRK2	oxidative_stress	Kim, Kim, and Son, 2018; Rotblat et al., 2013		-1.06	-1.79	0.93	0.98		0.43	0.57	-0.57	1.23
ALDH3A2	oxidative_stress	Kim, Kim, and Son, 2018; Rotblat et al., 2013		-1.04	-2.05	-0.5	-0.71		-1.03	0.72	0.48	1.39
SRXN1	oxidative_stress	Kim, Kim, and Son, 2018; Rotblat et al., 2013		-1.04	-1.57	-0.01	-1		0.11	0.59	3.24	1.78
PARK7	oxidative_stress	Kim, Kim, and Son, 2018; Rotblat et al., 2013		-0.97	-1.48	0.36	-0.1		-0.16	0.55	-0.24	1.42
LONP1	oxidative_stress	Kim, Kim, and Son, 2018; Rotblat et al., 2013		-0.96	-1.24	0.74	0.44		0.56	0.92	-1.21	1.2
IDH1	oxidative_stress	Kim, Kim, and Son, 2018; Rotblat et al., 2013		-0.87	-1.93	0.12	-0.56		-0.63	0.61	0.2	0.9
PTK2B	oxidative_stress	Kim, Kim, and Son, 2018; Rotblat et al., 2013		-0.85	-1.08	1	0.61		0.51	0.35	-1.11	1
HTRA2	oxidative_stress	Kim, Kim, and Son, 2018; Rotblat et al., 2013		-0.81	-1.84	0.41	0.11		0.32	0.17	-0.52	1.07
NCF2	oxidative_stress	Kim, Kim, and Son, 2018; Rotblat et al., 2013		-0.78	-1.12	0.93	0.17		0.24	0.91	-0.58	1.03
PRDX5	oxidative_stress	Kim, Kim, and Son, 2018; Rotblat et al., 2013		-0.7	-1.04	0.27	0.39		-0.01	0.71	0.14	1.07
SOD1	oxidative_stress	Kim, Kim, and Son, 2018; Rotblat et al., 2013		-0.59	-1.47	0.13	0.33		-0.1	0.43	0.13	1.38
NUDT15	oxidative_stress	Kim, Kim, and Son, 2018; Rotblat et al., 2013		-0.56	-0.94	-0.36	-1.38		-1.28	0.2	0.11	0.35
GPX4	oxidative_stress	Kim, Kim, and Son, 2018; Rotblat et al., 2013		-0.53	-1.28	-0.53	-0.56		-0.61	-0.34	0.83	0.84
SOD2	oxidative_stress	Kim, Kim, and Son, 2018; Rotblat et al., 2013		-0.52	-1.27	0.31	-0.19		-0.38	0.76	-0.03	1.29
CYBB	oxidative_stress	Kim, Kim, and Son, 2018; Rotblat et al., 2013		-0.5	-1.9	1.13	-0.06		0.53	1.15	-0.97	1.08
MUTYH	oxidative_stress	Kim, Kim, and Son, 2018; Rotblat et al., 2013		-0.22	-1.32	-0.31	-0.15		-0.97	-0.52	0.74	0.67
NQO1	oxidative_stress	Kim, Kim, and Son, 2018; Rotblat et al., 2013		0.12	-1.12	0.57	-0.01		0.2	0.84	-0.05	0.24
CYP11A1	oxidative_stress	Kim, Kim, and Son, 2018; Rotblat et al., 2013		0.23	-0.71	-0.09	-1.82		-2.32	-1.48	1.18	-0.22
PYROXD1	oxidative_stress	Kim, Kim, and Son, 2018; Rotblat et al., 2013		0.25	-1.57	-0.35	-0.21		-1.3	0.18	-0.11	1.39
MPV17L	oxidative_stress	Kim, Kim, and Son, 2018; Rotblat et al., 2013		0.52	-1.2	-0.93	-1.05		-1.12	-0.68	-0.99	-0.42
ADNP2	oxidative_stress	Kim, Kim, and Son, 2018; Rotblat et al., 2013		0.58	1.13	-1.57	-1.94		-2.19	-1.26	2.37	-0.6
FER	oxidative_stress	Kim, Kim, and Son, 2018; Rotblat et al., 2013		0.63	-1.07	-0.89	-1.83		-1.12	-0.87	0.9	-0.9
ZC3H12A	oxidative_stress	Kim, Kim, and Son, 2018; Rotblat et al., 2013		0.8	1.54	-1.05	0.45		-1.01	-1.35	1.89	-0.99
ARNTL	oxidative_stress	Kim, Kim, and Son, 2018; Rotblat et al., 2013		1.05	1.19	-0.41	0.59		-0.45	0.04	0.09	-0.14
SESN2	oxidative_stress	Kim, Kim, and Son, 2018; Rotblat et al., 2013		1.17	1.3	0.03	1.06		-0.53	0.16	-0.02	-1.16
ANXA1	oxidative_stress	Kim, Kim, and Son, 2018; Rotblat et al., 2013		1.23	1.37	-0.7	-0.06		-0.69	-0.76	1.58	-0.84
JAK2	oxidative_stress	Kim, Kim, and Son, 2018; Rotblat et al., 2013		1.25	1.36	-0.56	0.86		-0.85	-0.61	-0.05	-0.86
GCLC	oxidative_stress	Kim, Kim, and Son, 2018; Rotblat et al., 2013		1.31	1.69	-0.1	0.16		-0.67	0.55	3.38	-0.8
PTGS2	oxidative_stress	Kim, Kim, and Son, 2018; Rotblat et al., 2013		1.31	1.62	-2.16	-1.66		-2	-1.79	4.2	-1.86
NFKB1	oxidative_stress	Kim, Kim, and Son, 2018; Rotblat et al., 2013		1.38	1.04	-1.73	-1.26		-1.82	-1.25	1.69	-1.37
ARNT	oxidative_stress	Kim, Kim, and Son, 2018; Rotblat et al., 2013		1.44	1.51	-0.76	-0.15		-0.93	-0.91	1.09	-1.25
SIN3A	oxidative_stress	Kim, Kim, and Son, 2018; Rotblat et al., 2013		1.49	0.98	-0.57	-0.3		-1.2	-0.63	0.36	-0.94
PRKCD	oxidative_stress	Kim, Kim, and Son, 2018; Rotblat et al., 2013		1.64	1.96	-1.2	-0.36		-1.65	-1.19	1.36	-1.48
PXN	oxidative_stress	Kim, Kim, and Son, 2018; Rotblat et al., 2013		1.69	1.74	-1.52	0.13		-1.43	-1.28	1.66	-1.17
SLC25A24	oxidative_stress	Kim, Kim, and Son, 2018; Rotblat et al., 2013		1.7	1.48	-1.52	-0.98		-1.8	-1.55	1.79	-1.11
PRKCA	oxidative_stress	Kim, Kim, and Son, 2018; Rotblat et al., 2013		1.77	1.45	-0.55	-0.83		-1.47	-0.45	1.51	-0.98
FOXO1	oxidative_stress	Kim, Kim, and Son, 2018; Rotblat et al., 2013		1.78	1.89	-0.49	0.14		-0.8	-0.96	0.35	-0.79
PLA2R1	oxidative_stress	Kim, Kim, and Son, 2018; Rotblat et al., 2013		1.78	1.63	-1.47	-1		-1.27	-1.12	2.1	-1.67
HIF1A	oxidative_stress	Kim, Kim, and Son, 2018; Rotblat et al., 2013		1.81	1.74	-1.62	-0.5		-1.79	-1.64	2.16	-1.26
MAPK3	oxidative_stress	Kim, Kim, and Son, 2018; Rotblat et al., 2013		1.84	1.28	-2.16	-1.71		-2.1	-2.03	2.1	-1.57
ATP7A	oxidative_stress	Kim, Kim, and Son, 2018; Rotblat et al., 2013		1.85	2.17	-0.78	-1.46		-0.66	-1.63	1.8	-2.42
ABL1	oxidative_stress	Kim, Kim, and Son, 2018; Rotblat et al., 2013		1.94	1.81	-1.63	-1.34		-1.87	-1.44	1.6	-1.5
PTPRK	oxidative_stress	Kim, Kim, and Son, 2018; Rotblat et al., 2013		2.11	1.48	-2.17	-2		-2.11	-1.57	2.1	-1.72
CYGB	oxidative_stress	Kim, Kim, and Son, 2018; Rotblat et al., 2013		2.13	2	-2.54	-1.52		-3.26	-2.8	1.85	-1.79
DAPK1	oxidative_stress	Kim, Kim, and Son, 2018; Rotblat et al., 2013		2.18	2.28	-1.6	-1.27		-1.48	-1.48	1.84	-2.05
PRNP	oxidative_stress	Kim, Kim, and Son, 2018; Rotblat et al., 2013		2.4	3.04	-1.43	-0.97		-1.73	-1.79	2.7	-2.37
FOXO3	oxidative_stress	Kim, Kim, and Son, 2018; Rotblat et al., 2013		2.6	3.27	-0.1	-0.22		-0.01	-0.74	1.18	-2.77
TPM1	oxidative_stress	Kim, Kim, and Son, 2018; Rotblat et al., 2013		2.65	1.67	-2.26	-1.15		-1.89	-2.61	2.49	-1.95
GAB1	oxidative_stress	Kim, Kim, and Son, 2018; Rotblat et al., 2013		2.74	1.89	-2.04	-1.96		-2.05	-2.25	1.69	-2
LRRK2	oxidative_stress	Kim, Kim, and Son, 2018; Rotblat et al., 2013		2.99	3.17	-2.91	-2.96		-3.12	-2.35	3.49	-3.55
PRKD1	oxidative_stress	Kim, Kim, and Son, 2018; Rotblat et al., 2013		3.11	2.51	-3.38	-2.78		-3.56	-3.48	2.55	-3.07
PXDN	oxidative_stress	Kim, Kim, and Son, 2018; Rotblat et al., 2013		3.19	2.72	-3.91	-3.47		-3.58	-3.57	3.6	-3.03
HSPA1B	oxidative_stress	Kim, Kim, and Son, 2018; Rotblat et al., 2013		3.29	6.39	2.21	-0.11		1.74	-0.2	1.88	-4.05
ETV5	oxidative_stress	Kim, Kim, and Son, 2018; Rotblat et al., 2013		3.38	2.39	-4.54	-3.98		-5.19	-4.39	3.83	-3.37
GPX8	oxidative_stress	Kim, Kim, and Son, 2018; Rotblat et al., 2013		3.52	2.69	-3.5	-2.89		-3.67	-3.78	4.18	-2.8
GPX2	oxidative_stress	Kim, Kim, and Son, 2018; Rotblat et al., 2013		3.58	2.36	-4.14	-3.26		-4.08	-3.94	4.09	-2.95
TXNIP	oxidative_stress	Kim, Kim, and Son, 2018; Rotblat et al., 2013		3.82	3.6	-0.79	1.49		0.1	-1.91	1.11	-2.13
PKD2	oxidative_stress	Kim, Kim, and Son, 2018; Rotblat et al., 2013		3.87	2.5	-3.32	-3.76		-3.29	-3.02	2.6	-3.13
EPAS1	oxidative_stress	Kim, Kim, and Son, 2018; Rotblat et al., 2013		4.03	3.52	-3.72	-1.54		-3.87	-3.15	1.65	-3.18
NME5	oxidative_stress	Kim, Kim, and Son, 2018; Rotblat et al., 2013		4.26	3.86	-4.16	-3.82		-4.67	-4.75	5.42	-3.53
MMP2	oxidative_stress	Kim, Kim, and Son, 2018; Rotblat et al., 2013		4.26	3.36	-3.87	-3		-4.07	-4	3.88	-2.57
PDGFRA	oxidative_stress	Kim, Kim, and Son, 2018; Rotblat et al., 2013		4.5	3.94	-3.42	-2.1		-3.12	-3.13	3.74	-4.04
ALDH1A1	oxidative_stress	Kim, Kim, and Son, 2018; Rotblat et al., 2013		4.58	3.91	-5.36	-5.24		-5.9	-5.53	4.31	-3.96
CRYAB	oxidative_stress	Kim, Kim, and Son, 2018; Rotblat et al., 2013		4.96	3.54	-4.62	-2.6		-3.86	-5.31	5.4	-4.65
MAPT	oxidative_stress	Kim, Kim, and Son, 2018; Rotblat et al., 2013		5.05	4.25	-4.49	-3.91		-4.9	-3.91	4.87	-5.15
GPX3	oxidative_stress	Kim, Kim, and Son, 2018; Rotblat et al., 2013		5.19	4.86	-3.67	-2.39		-2.31	-2.5	4.77	-4.55
NOX4	oxidative_stress	Kim, Kim, and Son, 2018; Rotblat et al., 2013		5.62	4.33	-4.62	-4.1		-5.16	-4.95	4.34	-5.35
HSPA1A	oxidative_stress	Kim, Kim, and Son, 2018; Rotblat et al., 2013		5.69	7.55	1.42	-0.25		1.55	-0.52	2.34	-5.57
JUN	oxidative_stress	Kim, Kim, and Son, 2018; Rotblat et al., 2013		6.67	4.45	-1.35	-0.92		-0.03	-3.98	2.91	-3.9
FOS	oxidative_stress	Kim, Kim, and Son, 2018; Rotblat et al., 2013		7.64	5.05	-0.46	0.15		0.89	-2.48	3.28	-4.3
GGT1	Glutathione_metabolism	GO:0006749		-5.11	-4.46	6.31	2.01		5.71	5.37	-5.27	4.81
GSTA3	Glutathione_metabolism	GO:0006749		-3.97	-5.45	3.74	2.2		3.71	4.05	-3.24	4.37
GSTT2	Glutathione_metabolism	GO:0006749		-3.47	-4.15	1.43	0.07		0.93	2.2	-1.28	3.51
GSTZ1	Glutathione_metabolism	GO:0006749		-3.39	-4.2	1.82	0.09		1.56	2.81	-2.18	3.47
GSTT1	Glutathione_metabolism	GO:0006749		-3.21	-3.54	3.1	1.85		2.27	2.55	-2.55	2.33
CHAC2	Glutathione_metabolism	GO:0006749		-2.68	-2.98	2.93	-0.42		2.43	2.62	-2.19	2.43
GCLM	Glutathione_metabolism	GO:0006749		-2.58	-3.11	2.28	0.65		2.19	2.18	-1.35	2.37
HAGH	Glutathione_metabolism	GO:0006749		-2.52	-3.18	2	0.86		1.86	2.22	-2.39	2.43
MGST2	Glutathione_metabolism	GO:0006749		-2.39	-2.4	3.86	1.77		2.67	3.05	-1.2	2.31
GSTP1	Glutathione_metabolism	GO:0006749		-2.35	-2.17	1.53	0.88		1.52	1.98	-0.05	2.01
GSS	Glutathione_metabolism	GO:0006749		-2.2	-2.51	0.89	0.74		0.7	1.57	-1.03	2.19
GPX1	Glutathione_metabolism	GO:0006749		-2.15	-2.37	1.91	0.92		2.02	1.93	-1.14	2.02
MGST1	Glutathione_metabolism	GO:0006749		-2.06	-2.93	0.92	0.64		0.61	1.86	-0.66	2.57
MMACHC	Glutathione_metabolism	GO:0006749		-1.98	-3.07	0.82	-1.07		0.15	0.97	-1.97	2.25
EEF1E1	Glutathione_metabolism	GO:0006749		-1.85	-3.13	1.56	0.6		0.99	1.27	-1.2	1.84
ETHE1	Glutathione_metabolism	GO:0006749		-1.76	-2.65	1.49	-0.17		1.54	1.96	-0.78	2.49
GGCT	Glutathione_metabolism	GO:0006749		-1.72	-2.97	0.78	0.93		0.65	1.35	-0.19	1.4
GSTM5	Glutathione_metabolism	GO:0006749		-1.67	-1.85	1.89	1.56		2.21	1.74	-1.44	1.45
GSTM3	Glutathione_metabolism	GO:0006749		-1.48	-3.21	1.83	1.57		2.08	3.94	-2.31	3.19
GSTM4	Glutathione_metabolism	GO:0006749		-1.45	-3.04	0.06	-0.71		0.14	0.81	0.25	2.06
GSTA2	Glutathione_metabolism	GO:0006749		-1.39	-2.03	-1.95	-2.28		-0.5	0.45	1.34	2.12
GSTO1	Glutathione_metabolism	GO:0006749		-1.29	-2.03	0.39	0.52		-0.15	0.8	-0.78	1.52
PARK7	Glutathione_metabolism	GO:0006749		-0.97	-1.48	0.36	-0.1		-0.16	0.55	-0.24	1.42
GSTM1	Glutathione_metabolism	GO:0006749		-0.8	-1.44	0.3	0.65		0.33	1.04	0.09	0.6
EEF1G	Glutathione_metabolism	GO:0006749		-0.75	-1.64	0.16	0.21		0	0.28	-0.14	1.17
SOD1	Glutathione_metabolism	GO:0006749		-0.59	-1.47	0.13	0.33		-0.1	0.43	0.13	1.38
GLRX2	Glutathione_metabolism	GO:0006749		-0.16	-0.94	-0.6	-0.46		-0.5	-0.46	0.18	0.75
GCLC	Glutathione_metabolism	GO:0006749		1.31	1.69	-0.1	0.16		-0.67	0.55	3.38	-0.8
GSTM2	Glutathione_metabolism	GO:0006749		2.98	2.87	-2.51	-1.11		-2.57	-2.32	2.83	-2.92
PTGES	Glutathione_metabolism	GO:0006749		3.42	2.99	-1.29	-3.38		-2.71	-3.37	4.13	-3.3
DPEP1	Glutathione_metabolism	GO:0006749		6.37	6.34	-5.17	-3.89		-5.01	-5.43	6.47	-5.95
FABP1	Hypoxia_response	GO:0071456		-10.49	-12.2	9.61	2.1		9.49	7.9	-8.71	11.14
HMOX1	Hypoxia_response	GO:0071456		-3.05	-2.86	1.62	1.12		2.03	2.26	-0.91	2.63
ACAA2	Hypoxia_response	GO:0071456		-2.55	-3.49	1.92	1.25		1.68	2.26	-1.78	3.15
MYC	Hypoxia_response	GO:0071456		-2.23	-1.76	2.07	2.01		2.23	2.19	-0.87	1.9
PGK1	Hypoxia_response	GO:0071456		-2.2	-2.72	2.14	0.2		2.03	2.31	-1.34	1.74
PSMA8	Hypoxia_response	GO:0071456		-2.01	-2.05	0.86	0.06		1.32	0.71	-1.21	2.27
PSMB9	Hypoxia_response	GO:0071456		-1.55	-3.62	1.09	0.07		-0.26	1.22	-0.17	2.7
FAM162A	Hypoxia_response	GO:0071456		-1.55	-2.21	0.76	-0.46		0.79	0.6	-0.02	1.36
AQP3	Hypoxia_response	GO:0071456		-1.48	-1.21	-1.69	-2.01		-0.93	0.32	1.35	0.45
P4HB	Hypoxia_response	GO:0071456		-1.19	-1.61	0.36	0.86		0.05	1.15	-0.36	1.23
PSMD14	Hypoxia_response	GO:0071456		-1.15	-1.25	0.24	0.33		0.13	0.26	-0.54	1.18
PSMD9	Hypoxia_response	GO:0071456		-1.1	-1.23	1.81	0.82		1.28	1.07	-2.13	2.18
PSMA5	Hypoxia_response	GO:0071456		-1.08	-1.79	0.65	-0.02		-0.13	0.69	-0.64	1.56
PSMB10	Hypoxia_response	GO:0071456		-0.98	-2.41	0.24	-0.29		-0.04	0.78	0.13	1.2
SUV39H2	Hypoxia_response	GO:0071456		-0.8	-0.74	0.73	0.14		0.88	0.55	-1.31	0.88
PSMD10	Hypoxia_response	GO:0071456		-0.8	-1.39	0.01	0.24		0.15	0.08	-0.51	0.73
PSMA1	Hypoxia_response	GO:0071456		-0.78	-1.11	0.19	-0.45		-0.06	0.49	-0.27	1.06
TERT	Hypoxia_response	GO:0071456		-0.75	-1.18	0.52	-0.81		-0.3	-0.38	0.34	0.03
PSMA7	Hypoxia_response	GO:0071456		-0.75	-1.55	0.08	-0.18		-0.35	0.26	-0.05	1.4
PSMD13	Hypoxia_response	GO:0071456		-0.73	-1.48	-0.31	-0.47		-0.64	0.17	-0.39	1.15
PSMB6	Hypoxia_response	GO:0071456		-0.62	-1.1	0.12	0.07		-0.48	0.27	0.18	1.21
PSMB8	Hypoxia_response	GO:0071456		-0.6	-2.05	0.44	-0.25		-0.45	0.61	0.34	1.61
STUB1	Hypoxia_response	GO:0071456		-0.56	-1.6	-0.68	-0.59		-0.76	0.22	0.32	1.12
PSMB3	Hypoxia_response	GO:0071456		-0.55	-1.03	0.31	0.07		-0.3	0.39	-0.15	0.85
PSME2	Hypoxia_response	GO:0071456		-0.55	-1.97	0.45	0.18		-0.12	0.6	0.2	1.29
PSME1	Hypoxia_response	GO:0071456		-0.26	-1.21	0.02	0.15		-0.24	0.26	0.61	0.52
TWIST1	Hypoxia_response	GO:0071456		-0.07	-0.55	0.88	2.19		-0.52	0.51	-2.52	1.4
FMN2	Hypoxia_response	GO:0071456		0.27	0.45	0.03	-0.54		-0.23	-0.39	0.19	-0.34
EGLN3	Hypoxia_response	GO:0071456		0.44	-1.06	2.79	0.07		1.54	1.31	1.06	-0.97
LMNA	Hypoxia_response	GO:0071456		0.8	1.18	-0.14	-0.02		-0.26	-0.78	1.07	-0.75
SLC8A3	Hypoxia_response	GO:0071456		1.11	0.76	-0.79	-0.43		-0.65	-0.07	1.58	-1.12
VHL	Hypoxia_response	GO:0071456		1.25	1.28	-1.14	-1.05		-1.29	-0.58	1.23	-0.96
HIF1AN	Hypoxia_response	GO:0071456		1.3	1.4	-1.91	-1.16		-2.47	-1.61	0.88	-1.38
PTGS2	Hypoxia_response	GO:0071456		1.31	1.62	-2.16	-1.66		-2	-1.79	4.2	-1.86
HP1BP3	Hypoxia_response	GO:0071456		1.32	1.13	-1.18	-0.43		-1.35	-1.14	0.78	-1.04
MDM2	Hypoxia_response	GO:0071456		1.36	1.62	-1.18	-0.48		-1.41	-1.04	1.34	-0.84
ADAM8	Hypoxia_response	GO:0071456		1.4	2.08	-0.06	0.95		0.66	-0.16	1.12	-0.97
ZFP36L1	Hypoxia_response	GO:0071456		1.43	1.34	-0.94	-0.24		-0.45	-1.05	1.84	-1.33
ARNT	Hypoxia_response	GO:0071456		1.44	1.51	-0.76	-0.15		-0.93	-0.91	1.09	-1.25
NPEPPS	Hypoxia_response	GO:0071456		1.56	1.85	-0.95	-0.66		-1.19	-1.05	1	-1.58
SIRT1	Hypoxia_response	GO:0071456		1.61	1.53	-0.76	0.05		-1.11	-1.29	0.5	-0.97
LIMD1	Hypoxia_response	GO:0071456		1.68	1.22	-1.97	-1.95		-2.39	-1.63	1.68	-1.95
BACH1	Hypoxia_response	GO:0071456		1.69	2.42	-0.86	0.34		-0.84	-0.81	1.28	-1.4
HIF1A	Hypoxia_response	GO:0071456		1.81	1.74	-1.62	-0.5		-1.79	-1.64	2.16	-1.26
VEGFA	Hypoxia_response	GO:0071456		1.87	1.31	-2.22	-2.35		-2.37	-2.74	2.42	-2.7
HIPK2	Hypoxia_response	GO:0071456		2.07	2.15	0.29	-0.58		-0.31	-0.81	0.65	-1.79
SFRP1	Hypoxia_response	GO:0071456		2.11	1.51	-1.4	-0.69		-1.07	-1.28	1.64	-1.49
HIF3A	Hypoxia_response	GO:0071456		2.3	4.07	1.11	0.15		0.33	1	1.31	-4.32
EP300	Hypoxia_response	GO:0071456		2.38	2.45	-0.77	-0.57		-1.44	-0.85	0.97	-1.79
PMAIP1	Hypoxia_response	GO:0071456		2.6	1.46	0.32	1.8		1.19	-0.62	0.22	-1.77
GATA6	Hypoxia_response	GO:0071456		2.75	2.25	-2.76	-1.1		-2.51	-2.62	2.44	-2.07
AQP1	Hypoxia_response	GO:0071456		2.86	2.68	-1.62	-1.14		-2.32	-1.73	1.51	-2.57
CREBBP	Hypoxia_response	GO:0071456		3.06	3.24	-1.47	-0.8		-1.62	-1.78	1.09	-2.59
RGCC	Hypoxia_response	GO:0071456		4.02	4.18	-1.73	-1.94		-1.63	-1.5	3.8	-3.48
EPAS1	Hypoxia_response	GO:0071456		4.03	3.52	-3.72	-1.54		-3.87	-3.15	1.65	-3.18
PTGIS	Hypoxia_response	GO:0071456		5.39	3.06	-3.62	-2.23		-2.81	-4.43	3.43	-2.93
NDNF	Hypoxia_response	GO:0071456		5.99	4.36	-6.56	-6.18		-7.22	-6.99	6.49	-5.99
CCDC39	Lung_development	GO:0030324		3.27	2.47	-3.8	-3.76		-4.09	-4.06	4.07	-3.56
ITGA3	Lung_development	GO:0030324		4.73	4.35	-4.36	-3.18		-4.47	-4.35	3.86	-4.92
FOXF1	Lung_development	GO:0030324		5.84	5.57	-5.65	-4.32		-4.39	-5.3	5.58	-4.66
DNAAF1	Lung_development	GO:0030324		1.79	1.86	-2.84	-2.07		-2.75	-2.86	2.78	-1.92
LOXL3	Lung_development	GO:0030324		1.78	1.71	-1.95	-1.28		-2.1	-2.33	2.07	-1.61
TCF21	Lung_development	GO:0030324		4.5	3.34	-5.33	-5.49		-6.51	-4.95	4.48	-4.52
SOX11	Lung_development	GO:0030324		2.72	2.7	-3.04	-2.51		-3.75	-2.8	2.6	-2.78
GLI2	Lung_development	GO:0030324		2.24	2.34	-2.44	-2.37		-2.87	-2.8	2.77	-2.17
VEGFA	Lung_development	GO:0030324		1.87	1.31	-2.22	-2.35		-2.37	-2.74	2.42	-2.7
BMP4	Lung_development	GO:0030324		1.96	2.18	-3.05	-3.2		-3.42	-3.19	3.56	-2.73
SHH	Lung_development	GO:0030324		4.42	3.12	-5.62	-5.09		-6.13	-5.44	4.66	-4.39
WNT11	Lung_development	GO:0030324		3.91	3.21	-3.12	-1.78		-3.6	-4.03	3.6	-3.12
PDPN	Lung_development	GO:0030324		5.59	3.57	-5.15	-3.75		-5.7	-6.35	6.85	-5.28
NKX2-1	Lung_development	GO:0030324		8.54	8.15	-8.6	-8.01		-8.88	-8.52	8.73	-8.36
NPHP3	Lung_development	GO:0030324		1.02	0.54	-0.57	-0.31		-1.43	-0.22	0.47	-0.31
FGFR2	Lung_development	GO:0030324		2.68	2.41	-3.07	-3.29		-3.54	-2.31	3.03	-2.75
CCDC40	Lung_development	GO:0030324		3.31	2.29	-2.95	-3.02		-3.34	-3.27	3.43	-2.51
ERRFI1	Lung_development	GO:0030324		1.35	1.62	0.47	1.84		1.16	0.56	0.63	-0.16
WNT7B	Lung_development	GO:0030324		4.22	2.69	-3.53	-3.56		-4.47	-3.72	4.65	-3.68
FOXJ1	Lung_development	GO:0030324		5.83	5.33	-5.19	-4.59		-5.63	-5.1	5.81	-5.04
PKD1	Lung_development	GO:0030324		3.26	3.28	-3.09	-2.98		-3.45	-2.86	2.55	-3.22
FGF10	Lung_development	GO:0030324		5.36	4.37	-4.95	-3.93		-5.48	-4.95	5.18	-5.29
ASCL1	Lung_development	GO:0030324		1.59	0.32	-1.69	-1.16		-2	-1.39	1.9	-1.25
GRHL2	Lung_development	GO:0030324		4.16	3.2	-4.52	-3.64		-4.87	-4.5	3.57	-4.31
NRP1	Epithelial_tube_morphogenesis	GO:0048754		3.78	2.17	-4.69	-4.89		-4.19	-3.62	3.55	-3.37
CITED1	Epithelial_tube_morphogenesis	GO:0048754		1.73	0.52	0.89	2.14		-0.9	1.32	-0.85	-0.91
NOTCH4	Epithelial_tube_morphogenesis	GO:0048754		3.73	3.49	-3.42	-3.87		-3.82	-3.14	3.02	-3.54
LEF1	Epithelial_tube_morphogenesis	GO:0048754		1.73	1.95	0.12	-0.44		-0.8	-0.53	1.15	-1.04
SIX1	Epithelial_tube_morphogenesis	GO:0048754		1.76	1.97	-1.26	-0.14		-1.28	-1.51	2.13	-0.93
TCF21	Epithelial_tube_morphogenesis	GO:0048754		4.5	3.34	-5.33	-5.49		-6.51	-4.95	4.48	-4.52
SEMA3E	Epithelial_tube_morphogenesis	GO:0048754		5.43	4.27	-5.49	-4.85		-5.9	-5.4	5.03	-5.26
NRARP	Epithelial_tube_morphogenesis	GO:0048754		2.36	1.81	-3.17	-1.48		-3.71	-2.26	3.42	-1.85
PKD2	Epithelial_tube_morphogenesis	GO:0048754		3.87	2.5	-3.32	-3.76		-3.29	-3.02	2.6	-3.13
PKD1	Epithelial_tube_morphogenesis	GO:0048754		3.26	3.28	-3.09	-2.98		-3.45	-2.86	2.55	-3.22
FGF2	Epithelial_tube_morphogenesis	GO:0048754		2.02	0	-2.3	-2.51		-2.48	-2.5	2.3	-2.32
RASIP1	Epithelial_tube_morphogenesis	GO:0048754		2.92	2.78	-3.25	-2.62		-3.26	-3.02	3.44	-2.58
LRP6	Epithelial_tube_morphogenesis	GO:0048754		1.65	1.38	-1.82	-1.25		-1.84	-1.48	1.47	-1.46
GLI2	Epithelial_tube_morphogenesis	GO:0048754		2.24	2.34	-2.44	-2.37		-2.87	-2.8	2.77	-2.17
DLL4	Epithelial_tube_morphogenesis	GO:0048754		1.84	1.75	-3.31	-3.39		-3.78	-2.75	3.36	-2.04
SHH	Epithelial_tube_morphogenesis	GO:0048754		4.42	3.12	-5.62	-5.09		-6.13	-5.44	4.66	-4.39
NKX2-1	Epithelial_tube_morphogenesis	GO:0048754		8.54	8.15	-8.6	-8.01		-8.88	-8.52	8.73	-8.36
SLIT2	Epithelial_tube_morphogenesis	GO:0048754		5.21	4.21	-5.28	-5.23		-5.82	-5.25	5.44	-5.06
CTNNBIP1	Epithelial_tube_morphogenesis	GO:0048754		1.08	0.34	-1.08	-1.27		-1.89	-0.81	1.69	-0.01
NPNT	Epithelial_tube_morphogenesis	GO:0048754		5.28	4.77	-4.75	-4.81		-5.5	-5.05	4.02	-4.53
TGFBR2	Epithelial_tube_morphogenesis	GO:0048754		3.6	3.3	-3.35	-1.87		-3.4	-2.99	3.38	-3.09
VEGFA	Epithelial_tube_morphogenesis	GO:0048754		1.87	1.31	-2.22	-2.35		-2.37	-2.74	2.42	-2.7
BMP4	Epithelial_tube_morphogenesis	GO:0048754		1.96	2.18	-3.05	-3.2		-3.42	-3.19	3.56	-2.73
BMP2	Epithelial_tube_morphogenesis	GO:0048754		0.97	0.27	-1.12	0.02		-1.31	-0.22	0.14	0.51
SFRP2	Epithelial_tube_morphogenesis	GO:0048754		2.96	1.66	-3.42	-2.06		-3.01	-4.46	4.29	-2.43
GDNF	Epithelial_tube_morphogenesis	GO:0048754		2.3	2.28	-1.87	-1.23		-2.38	-1.59	2.54	-1.73
COL4A1	Epithelial_tube_morphogenesis	GO:0048754		5.49	4.78	-3.29	-2.68		-3.43	-3.6	3.77	-4.46
CTNNB1	Epithelial_tube_morphogenesis	GO:0048754		1.71	1.05	-2.41	-2.85		-2.92	-2.01	2.23	-1.56
FGF10	Epithelial_tube_morphogenesis	GO:0048754		5.36	4.37	-4.95	-3.93		-5.48	-4.95	5.18	-5.29
EPHA2	Epithelial_tube_morphogenesis	GO:0048754		3.18	3.13	-2.58	-1.99		-2.41	-1.93	4.49	-2.52
ENG	Epithelial_tube_morphogenesis	GO:0048754		2.03	2.12	-2.28	-1.28		-2.39	-1.2	2.69	-1.5
BMP4	Endothelial_tube_morphogenesis	GO:0061154		1.96	2.18	-3.05	-3.2		-3.42	-3.19	3.56	-2.73
ACVRL1	Endothelial_tube_morphogenesis	GO:0061154		5.71	5.16	-5.62	-5.16		-5.57	-5.34	6.28	-5.24
STARD13	Endothelial_tube_morphogenesis	GO:0061154		3.42	2.93	-3.76	-3.29		-3.68	-3.48	4.47	-3.76
CTNNB1	Endothelial_tube_morphogenesis	GO:0061154		1.71	1.05	-2.41	-2.85		-2.92	-2.01	2.23	-1.56
PRKD2	Endothelial_tube_morphogenesis	GO:0061154		2.38	2.09	-1.41	-1.94		-2.11	-2.02	1.88	-2.32
RBPJ	Endothelial_tube_morphogenesis	GO:0061154		1.87	2.19	-1.69	-1.02		-1.79	-1.7	1.72	-1.65
RHOA	Endothelial_tube_morphogenesis	GO:0061154		1.38	1.17	-1.65	-0.84		-1.65	-1.5	1.63	-0.95
RHOB	Endothelial_tube_morphogenesis	GO:0061154		4.16	2.93	-2.15	-1.1		-1.75	-2.97	3.16	-2.18
PPP1R16B	Endothelial_tube_morphogenesis	GO:0061154		3.17	2.61	-3	-2.19		-3.72	-3.61	2.46	-3.04
RAP1B	Endothelial_tube_morphogenesis	GO:0061154		1.42	1.09	-1.16	-0.33		-1.44	-1.2	1.56	-0.66
SOX18	Endothelial_tube_morphogenesis	GO:0061154		2.28	1.7	-3.99	-4.46		-4.81	-2.99	4.87	-1.71
PDE4D	Endothelial_tube_morphogenesis	GO:0061154		2.55	2.66	-1	0.18		-0.67	-1.35	1.83	-2.01
RAPGEF1	Endothelial_tube_morphogenesis	GO:0061154		1.25	1.08	-0.92	-0.09		-1.52	-0.58	0.74	-0.71
MSN	Endothelial_tube_morphogenesis	GO:0061154		2.79	2.32	-2.5	-2.33		-2.88	-2.67	2.45	-2.86
STC1	Endothelial_tube_morphogenesis	GO:0061154		3.12	2.91	-2.39	-2		-1.95	-3.32	4.72	-3.51
RAPGEF2	Endothelial_tube_morphogenesis	GO:0061154		2.39	2.21	-2	-0.91		-1.47	-1.46	1.83	-1.73
F2RL1	Endothelial_tube_morphogenesis	GO:0061154		2.94	4.29	-2.79	-1.38		-2.1	-2.51	4.63	-3.19
EZR	Endothelial_tube_morphogenesis	GO:0061154		2.99	3.16	-2.76	-2.15		-2.9	-2.81	3.54	-2.54
RAPGEF3	Endothelial_tube_morphogenesis	GO:0061154		2.86	2.46	-3.24	-3.3		-3.83	-2.96	3.45	-2.48
ICAM1	Endothelial_tube_morphogenesis	GO:0061154		3.3	2.41	-3.81	-3.09		-3.43	-3.54	4.05	-3.54
HSPD1	Unfolded_Protein_Response	GO:0006986		-2.86	-3.72	2.04	0.98		1.56	2.62	-2.25	3.27
HSPE1	Unfolded_Protein_Response	GO:0006986		-2.69	-3.21	1.98	0.74		1.64	2.55	-1.96	2.81
HSPA9	Unfolded_Protein_Response	GO:0006986		-2.09	-2.42	1.38	0.54		1.01	2.21	-1.1	2.39
OPTN	Unfolded_Protein_Response	GO:0006986		-0.86	-1.03	1.34	0.11		0.65	1.36	-0.6	1.28
TOR1B	Unfolded_Protein_Response	GO:0006986		-0.78	-1.72	-0.1	0.18		-0.53	0.36	-0.57	1.02
HSPA8	Unfolded_Protein_Response	GO:0006986		-0.52	-1.14	-0.29	-0.26		-0.69	0.2	-0.37	0.76
DNAJB4	Unfolded_Protein_Response	GO:0006986		0.83	1.11	-0.98	-0.54		-0.77	-0.69	1.76	-0.57
DNAJB5	Unfolded_Protein_Response	GO:0006986		1.57	1.13	-1.22	-0.86		-2.13	-1.01	2.08	-1.71
HSPA2	Unfolded_Protein_Response	GO:0006986		2.17	1.15	-1.91	-1.5		-2.75	-2.3	2.3	-1.31
PACRG	Unfolded_Protein_Response	GO:0006986		3.02	2.11	-3.33	-2.39		-4.36	-3.69	4.05	-3.5
SERPINH1	Unfolded_Protein_Response	GO:0006986		3.05	3.05	-3.22	-2.05		-3.34	-3.4	3.62	-2.91
HSPA1B	Unfolded_Protein_Response	GO:0006986		3.29	6.39	2.21	-0.11		1.74	-0.2	1.88	-4.05
HSPB2	Unfolded_Protein_Response	GO:0006986		4.05	1.96	-3.67	-1.7		-3.01	-4.53	4.23	-3.41
HSPB7	Unfolded_Protein_Response	GO:0006986		4.75	2.69	-2.46	-0.68		-1.57	-3.9	3.41	-3.77
HSPA1A	Unfolded_Protein_Response	GO:0006986		5.69	7.55	1.42	-0.25		1.55	-0.52	2.34	-5.57
HSPB1	Unfolded_Protein_Response	GO:0006986		7.23	6.88	-2.29	0.45		-1.36	-4.22	4.71	-5.44
IGFBP1	Unfolded Protein Response (UPR)	Reactome pathways_R-HSA-381119		-9.13	-8.6	11.14	2.77		11.71	8.84	-11.37	9.71
ASNS	Unfolded Protein Response (UPR)	Reactome pathways_R-HSA-381119		-3.57	-3.46	3.42	1.99		3.11	3.1	-3.49	2.35
ACADVL	Unfolded Protein Response (UPR)	Reactome pathways_R-HSA-381119		-2.96	-3.74	1.44	0.34		1.18	2.36	-1.32	3.14
DDX11	Unfolded Protein Response (UPR)	Reactome pathways_R-HSA-381119		-1.7	-1.93	0.93	-0.03		0.33	0.76	-1.04	1.49
DCP2	Unfolded Protein Response (UPR)	Reactome pathways_R-HSA-381119		1.19	1.03	-1.18	-1.46		-2.13	-0.79	0.9	-1.06
ERN1	Unfolded Protein Response (UPR)	Reactome pathways_R-HSA-381119		1.28	1.29	-1.12	-0.19		-1.31	-0.74	1.28	-1.69
EXTL3	Unfolded Protein Response (UPR)	Reactome pathways_R-HSA-381119		1.55	1.37	-1.41	-1.4		-1.92	-1.38	1.65	-1.41
PPP2R5B	Unfolded Protein Response (UPR)	Reactome pathways_R-HSA-381119		1.57	1.86	-1.61	-1.72		-1.44	-1.53	1.81	-1.59
DCTN1	Unfolded Protein Response (UPR)	Reactome pathways_R-HSA-381119		1.96	1.33	-1.37	-1.54		-1.71	-1.66	1.04	-1.49
KDELR3	Unfolded Protein Response (UPR)	Reactome pathways_R-HSA-381119		2.07	2.47	-3	-1.26		-3.37	-3.31	2.82	-1.55
FKBP14	Unfolded Protein Response (UPR)	Reactome pathways_R-HSA-381119		2.53	1.57	-2.7	-1.55		-2.51	-1.97	1.82	-2.02
CTDSP2	Unfolded Protein Response (UPR)	Reactome pathways_R-HSA-381119		3.08	3.03	-2.62	-1.3		-2.81	-2.47	1.71	-2.36
CCL2	Unfolded Protein Response (UPR)	Reactome pathways_R-HSA-381119		0.06	-0.92	-1.91	1.71		-0.4	-0.99	0.77	0.69
GFPT1	Unfolded Protein Response (UPR)	Reactome pathways_R-HSA-381119		0.89	1.03	-1.17	-0.99		-1.54	-0.91	1.23	-1.39
YIF1A	Unfolded Protein Response (UPR)	Reactome pathways_R-HSA-381119		-1.7	-2.83	-0.19	-0.29		-0.43	0.49	-0.68	1.57
EXOSC5	Unfolded Protein Response (UPR)	Reactome pathways_R-HSA-381119		-1.23	-2.59	0.69	-0.27		0.18	0.4	-1.38	1.8
EXOSC2	Unfolded Protein Response (UPR)	Reactome pathways_R-HSA-381119		-0.73	-2.25	0.46	-0.05		0.09	0.39	-0.94	1.34
PDIA5	Unfolded Protein Response (UPR)	Reactome pathways_R-HSA-381119		-2.52	-2.22	0.82	0.56		0.76	1.05	-1.11	2.2
CALR	Unfolded Protein Response (UPR)	Reactome pathways_R-HSA-381119		-1.55	-1.67	0.61	0.56		0.04	1.34	-0.64	1.27
MYDGF	Unfolded Protein Response (UPR)	Reactome pathways_R-HSA-381119		-0.91	-1.46	0.14	0.42		0.01	0.51	-0.27	1.33
SERP1	Unfolded Protein Response (UPR)	Reactome pathways_R-HSA-381119		-0.65	-1.43	0.42	0.32		-0.12	0.88	-0.3	0.92
XBP1	Unfolded Protein Response (UPR)	Reactome pathways_R-HSA-381119		-0.9	-1.4	-0.98	-0.38		-0.82	0.08	0.9	0.67
EIF2S1	Unfolded Protein Response (UPR)	Reactome pathways_R-HSA-381119		-0.92	-1.24	0.66	0.74		0.54	0.67	-0.7	1.4
EXOSC3	Unfolded Protein Response (UPR)	Reactome pathways_R-HSA-381119		-0.73	-1.12	0.66	0.02		-0.18	0.59	0.26	0.95
EXOSC6	Unfolded Protein Response (UPR)	Reactome pathways_R-HSA-381119		-0.11	-1.06	0.53	-0.22		-0.26	0.93	-0.44	1.63
EXOSC1	Unfolded Protein Response (UPR)	Reactome pathways_R-HSA-381119		-0.36	-1.04	0.08	0.64		-0.6	-0.05	-1.14	0.93
EXOSC8	Unfolded Protein Response (UPR)	Reactome pathways_R-HSA-381119		-0.6	-1.06	0.87	1.03		0.27	0.77	-1.6	1.71
PLA2G4B	Unfolded Protein Response (UPR)	Reactome pathways_R-HSA-381119		-1.78	-0.39	0.62	0		-1.25	1.41	-1.15	-2.08
EIF2AK3	Unfolded Protein Response (UPR)	Reactome pathways_R-HSA-381119		0.29	0.99	-0.66	0.58		-0.41	-0.49	-0.23	0.45
ATF6	Unfolded Protein Response (UPR)	Reactome pathways_R-HSA-381119		1.29	1.17	-0.42	0.61		-0.86	-0.93	0.15	-1.11
LMNA	Unfolded Protein Response (UPR)	Reactome pathways_R-HSA-381119		0.8	1.18	-0.14	-0.02		-0.26	-0.78	1.07	-0.75
TATDN2	Unfolded Protein Response (UPR)	Reactome pathways_R-HSA-381119		1.61	1.37	-0.68	0.29		-0.88	-0.38	0.47	-0.79
CXXC1	Unfolded Protein Response (UPR)	Reactome pathways_R-HSA-381119		1.35	1.44	-0.54	-0.5		-1.28	-0.76	1.35	-0.86
TSPYL2	Unfolded Protein Response (UPR)	Reactome pathways_R-HSA-381119		1.93	2.32	-0.95	1.11		-1.29	-0.96	0.92	-1.38
WIPI1	Unfolded Protein Response (UPR)	Reactome pathways_R-HSA-381119		2.07	2.42	-0.69	-0.12		-0.69	-1.13	0.6	-1.79
ATF3	Unfolded Protein Response (UPR)	Reactome pathways_R-HSA-381119		4.54	4.04	0.1	2.54		3.43	-2.53	1.19	-1.86
TLN1	Unfolded Protein Response (UPR)	Reactome pathways_R-HSA-381119		1	0.92	-0.56	-1.28		-0.97	-0.84	0.77	-1.14
WFS1	Unfolded Protein Response (UPR)	Reactome pathways_R-HSA-381119		0.96	-0.09	-1.49	-0.8		-1.66	-0.71	1.07	-0.85
MBTPS2	Unfolded Protein Response (UPR)	Reactome pathways_R-HSA-381119		1.15	0.72	-0.92	-1.35		-1.88	-0.79	0.63	-1.02
MBTPS1	Unfolded Protein Response (UPR)	Reactome pathways_R-HSA-381119		1.42	0.73	-1.7	-1.55		-2.16	-1.31	1.23	-0.97
CUL7	Unfolded Protein Response (UPR)	Reactome pathways_R-HSA-381119		1.45	0.87	-1.89	-2.13		-1.92	-1.64	0.92	-1.02
EXOSC4	Unfolded Protein Response (UPR)	Reactome pathways_R-HSA-381119		-0.41	-0.51	-0.04	0.31		-0.46	-0.18	-0.12	1.02
DIS3	Unfolded Protein Response (UPR)	Reactome pathways_R-HSA-381119		0.35	-0.25	0.39	1		-0.16	0.4	-1.16	1.07
NFYB	Unfolded Protein Response (UPR)	Reactome pathways_R-HSA-381119		-0.67	-0.86	0.73	0.6		0.23	1.05	-0.79	1.15
HERPUD1	Unfolded Protein Response (UPR)	Reactome pathways_R-HSA-381119		0.26	0.32	1.16	2.38		1.08	0.81	-1.73	0.33
HSPA5	Unfolded Protein Response (UPR)	Reactome pathways_R-HSA-381119		-0.59	-0.29	0.61	1.55		0.16	1.17	-1.04	0.6
SHC1	Unfolded Protein Response (UPR)	Reactome pathways_R-HSA-381119		0.63	0.55	-0.68	-0.78		-0.82	-0.39	1.1	-0.57
SRPRB	Unfolded Protein Response (UPR)	Reactome pathways_R-HSA-381119		0.7	-0.09	-1.1	-0.75		-1.57	-0.82	0.68	-0.22
NFYA	Unfolded Protein Response (UPR)	Reactome pathways_R-HSA-381119		-0.07	0.24	-0.27	-1.8		-1.42	-0.68	0.24	-0.62
EXOSC7	Unfolded Protein Response (UPR)	Reactome pathways_R-HSA-381119		0.79	0.07	-1.07	-1.21		-1.4	-0.78	0.92	-0.27
GOSR2	Unfolded Protein Response (UPR)	Reactome pathways_R-HSA-381119		0.66	0.12	-0.89	-0.69		-1.29	-0.48	0.67	-0.01
SSR1	Unfolded Protein Response (UPR)	Reactome pathways_R-HSA-381119		0.79	0.52	-0.68	-0.05		-1.15	-0.55	0.72	-0.57
ZBTB17	Unfolded Protein Response (UPR)	Reactome pathways_R-HSA-381119		0.91	0.38	-0.3	-0.4		-1.02	-0.54	0.24	-0.66
ADD1	Unfolded Protein Response (UPR)	Reactome pathways_R-HSA-381119		0.58	0.34	-0.55	-1.11		-0.8	-0.58	0.35	-0.81
ARFGAP1	Unfolded Protein Response (UPR)	Reactome pathways_R-HSA-381119		0.52	-0.01	-0.73	-0.33		-0.87	-0.77	0.3	-0.17
ATF4	Unfolded Protein Response (UPR)	Reactome pathways_R-HSA-381119		0.63	0.5	0.51	1		0.02	-0.04	-0.09	-0.21
ATP6V0D1	Unfolded Protein Response (UPR)	Reactome pathways_R-HSA-381119		0.74	0.57	-0.66	-0.28		-0.95	-0.78	0.39	-0.36
DDIT3	Unfolded Protein Response (UPR)	Reactome pathways_R-HSA-381119		-0.19	-0.49	0.31	0.64		0.14	-0.53	-0.58	-0.13
DNAJB11	Unfolded Protein Response (UPR)	Reactome pathways_R-HSA-381119		0.21	-0.24	-0.21	0.48		-0.69	0.16	-0.19	0.25
DNAJB9	Unfolded Protein Response (UPR)	Reactome pathways_R-HSA-381119		-0.3	0.12	-0.39	0.84		-0.91	0.34	-0.44	0.74
DNAJC3	Unfolded Protein Response (UPR)	Reactome pathways_R-HSA-381119		0.17	-0.2	-0.37	-0.25		-0.86	0.13	0.51	0.01
EDEM1	Unfolded Protein Response (UPR)	Reactome pathways_R-HSA-381119		-0.2	-0.13	0.24	0.01		-0.35	0.46	0.28	0.3
EXOSC9	Unfolded Protein Response (UPR)	Reactome pathways_R-HSA-381119		0.14	-0.35	0.18	0.53		-0.24	0	-0.8	0.91
GSK3A	Unfolded Protein Response (UPR)	Reactome pathways_R-HSA-381119		0.45	0.37	0.17	-0.11		-0.26	-0.23	0.07	-0.66
HDGF	Unfolded Protein Response (UPR)	Reactome pathways_R-HSA-381119		0.44	0.29	0.18	0.3		0.02	-0.17	-0.19	-0.28
HSP90B1	Unfolded Protein Response (UPR)	Reactome pathways_R-HSA-381119		-0.69	-0.6	-0.04	0.27		-0.27	0.48	-0.46	0.41
HYOU1	Unfolded Protein Response (UPR)	Reactome pathways_R-HSA-381119		-0.62	-0.73	-0.21	-0.49		-0.72	0.7	0.2	0.28
KHSRP	Unfolded Protein Response (UPR)	Reactome pathways_R-HSA-381119		0.47	0.42	0.25	0.04		-0.27	-0.09	-0.12	-0.31
KLHDC3	Unfolded Protein Response (UPR)	Reactome pathways_R-HSA-381119		0.25	0.2	-0.38	-0.44		-0.82	-0.2	0.5	0.13
NFYC	Unfolded Protein Response (UPR)	Reactome pathways_R-HSA-381119		0.16	-0.19	-0.13	-0.57		-0.85	-0.43	0.28	0.02
PARN	Unfolded Protein Response (UPR)	Reactome pathways_R-HSA-381119		0.53	-0.29	-0.79	-0.81		-0.72	-0.85	-0.08	-0.45
PDIA6	Unfolded Protein Response (UPR)	Reactome pathways_R-HSA-381119		-0.48	-0.66	-0.14	0.54		-0.36	0.46	0.14	0.27
PREB	Unfolded Protein Response (UPR)	Reactome pathways_R-HSA-381119		-0.32	-0.75	0.06	0.23		0	0.88	0.22	0.67
SEC31A	Unfolded Protein Response (UPR)	Reactome pathways_R-HSA-381119		0.14	-0.22	-0.59	-0.33		-0.91	0	0.18	0.21
SRPR	Unfolded Protein Response (UPR)	Reactome pathways_R-HSA-381119		-0.13	-0.34	-0.45	0.37		-0.58	0.09	-0.22	0.29
SYVN1	Unfolded Protein Response (UPR)	Reactome pathways_R-HSA-381119		-0.22	0.37	0.32	0.75		-0.45	0.61	-0.48	0.23
TPP1	Unfolded Protein Response (UPR)	Reactome pathways_R-HSA-381119		0.08	0.13	-0.39	-0.3		-0.48	-0.4	0.93	-0.48
MAN2A2	N glycan biosynthesis	KEGG pathway_hsa00510		2.23	2.43	-1.59	-1.27		-1.87	-1.49	2.47	-2.34
MAN1C1	N glycan biosynthesis	KEGG pathway_hsa00510		1.01	0.71	-1.31	-1.37		-1.01	-0.91	1.34	-0.6
MAN1A2	N glycan biosynthesis	KEGG pathway_hsa00510		1.06	0.06	-1.23	-1.15		-2.32	-0.94	1.17	-1.19
MGAT1	N glycan biosynthesis	KEGG pathway_hsa00510		-0.14	-0.38	-0.67	-1.04		-0.98	-0.18	1.18	0.31
GANAB	N glycan biosynthesis	KEGG pathway_hsa00510		-0.03	-0.44	0.11	0.02		-0.33	0.23	0.33	-0.39
MAN2A1	N glycan biosynthesis	KEGG pathway_hsa00510		0.83	0.35	-0.19	-0.41		-0.23	0.5	-0.07	0.03
B4GALT1	N glycan biosynthesis	KEGG pathway_hsa00510		1.62	1.64	-1.01	-1.02		-1.37	-1.17	2.08	-1.66
ALG10B	N glycan biosynthesis	KEGG pathway_hsa00510		1.68	1.29	-1.68	-1		-1.7	-1.38	0.61	-1.14
MGAT5	N glycan biosynthesis	KEGG pathway_hsa00510		1.68	1.63	-2.34	-1.41		-1.59	-1.69	2	-1.19
B4GALT2	N glycan biosynthesis	KEGG pathway_hsa00510		2.16	1.1	-2.99	-1.58		-3	-2.86	1.75	-1.41
MGAT4A	N glycan biosynthesis	KEGG pathway_hsa00510		2.59	2.87	-1.73	-1.43		-2.28	-1.95	2.54	-2.54
MGAT3	N glycan biosynthesis	KEGG pathway_hsa00510		3.37	2.78	-3.48	-4.01		-4.34	-3.68	3.41	-3.55
ALG8	N glycan biosynthesis	KEGG pathway_hsa00510		-2.4	-2.7	0.62	0.78		0.57	1.61	-1.67	1.58
ALG3	N glycan biosynthesis	KEGG pathway_hsa00510		-1.66	-2.57	0.63	-0.6		-0.41	0.95	-1.2	1.93
ALG14	N glycan biosynthesis	KEGG pathway_hsa00510		-1.79	-2.49	-0.55	-0.44		-0.86	0.2	0.14	0.89
MOGS	N glycan biosynthesis	KEGG pathway_hsa00510		-0.91	-2	0.18	-0.31		-0.19	0.47	-0.65	1.38
ALG6	N glycan biosynthesis	KEGG pathway_hsa00510		-1.03	-1.4	-0.27	-0.73		-0.25	0.18	0.22	0.39
ST6GAL1	N glycan biosynthesis	KEGG pathway_hsa00510		-0.94	-1.33	0.39	-0.11		0.62	0.81	0.53	0.08
ALG1	N glycan biosynthesis	KEGG pathway_hsa00510		-0.12	-1.01	-0.5	-0.3		-1	-0.46	-0.29	0.52
B4GALT3	N glycan biosynthesis	KEGG pathway_hsa00510		1.04	1.06	-0.45	-0.64		-1.27	-0.45	1.45	-1.19
ALG13	N glycan biosynthesis	KEGG pathway_hsa00510		0.71	1.02	0.02	0.42		-0.46	0.24	0.44	-0.54
MGAT4B	N glycan biosynthesis	KEGG pathway_hsa00510		1.11	0.34	-1.02	-0.51		-1.34	-0.81	0.64	-0.25
FUT8	N glycan biosynthesis	KEGG pathway_hsa00510		1.34	0.68	-1.87	-1.88		-1.96	-1.71	0.85	-1.25
TUSC3	N glycan biosynthesis	KEGG pathway_hsa00510		1.45	0.77	-1.81	-0.95		-1.48	-1.98	1.47	-0.97
MAN1B1	N glycan biosynthesis	KEGG pathway_hsa00510		0.88	0.23	-1.38	-1.06		-1.65	-0.85	1	-0.69
MGAT2	N glycan biosynthesis	KEGG pathway_hsa00510		0.06	-0.51	-1.03	-0.7		-1.52	-0.36	1	0.5
ALG2	N glycan biosynthesis	KEGG pathway_hsa00510		0.46	0.27	-1.11	-1.48		-1.92	-0.77	0.91	-0.96
RFT1	N glycan biosynthesis	KEGG pathway_hsa00510		-0.17	-0.91	-1.34	-1.02		-1.63	-0.55	0.1	0.25
DOLPP1	N glycan biosynthesis	KEGG pathway_hsa00510		0.58	0.11	-0.77	-0.57		-1.38	-0.15	0.45	-0.76
ALG5	N glycan biosynthesis	KEGG pathway_hsa00510		-0.23	-0.94	-0.41	-0.12		-1.28	-0.23	-0.07	0.47
ALG12	N glycan biosynthesis	KEGG pathway_hsa00510		-0.17	-0.4	-0.58	-1.2		-1.11	-0.08	0.48	-0.23
DPAGT1	N glycan biosynthesis	KEGG pathway_hsa00510		-0.71	-0.88	-0.87	-0.26		-1.06	-0.02	-0.07	0.53
ALG11	N glycan biosynthesis	KEGG pathway_hsa00510		0.17	0.05	-0.47	-0.2		-0.97	-0.31	0.51	-0.12
ALG9	N glycan biosynthesis	KEGG pathway_hsa00510		0.34	-0.18	-1.21	-1.22		-0.66	-0.78	0.82	-0.26
DPM2	N glycan biosynthesis	KEGG pathway_hsa00510		0.06	-0.81	-0.57	-1.02		-0.91	-0.7	0.49	-0.05
DAD1	N glycan biosynthesis	KEGG pathway_hsa00510		-0.05	-0.48	-0.23	0.08		-0.74	0.06	0.52	0.35
DDOST	N glycan biosynthesis	KEGG pathway_hsa00510		-0.47	-0.75	0.04	0.53		-0.22	0.1	0.16	0.32
DPM1	N glycan biosynthesis	KEGG pathway_hsa00510		-0.42	-0.64	0.4	0.83		0.32	0.22	0.69	0.37
DPM3	N glycan biosynthesis	KEGG pathway_hsa00510		-0.09	-0.72	-0.23	-0.83		-0.49	-0.05	0.59	0.75
MGAT5B	N glycan biosynthesis	KEGG pathway_hsa00510		-0.08	0.72	-0.4	-0.29		-0.11	0	0.5	-0.17
RPN1	N glycan biosynthesis	KEGG pathway_hsa00510		0.06	-0.17	-0.39	0.26		-0.86	0.02	0.24	0.12
RPN2	N glycan biosynthesis	KEGG pathway_hsa00510		0.1	-0.44	-0.12	0.2		-0.45	0.11	0.2	0.05
STT3A	N glycan biosynthesis	KEGG pathway_hsa00510		-0.44	-0.76	0.19	0.43		-0.09	0.42	-0.05	0.15
STT3B	N glycan biosynthesis	KEGG pathway_hsa00510		0.84	0.32	-0.31	-0.29		-0.57	-0.04	0.42	-0.45
ALB	Man1a2 interactors	StringDb (0.15 confidence;1st shell=50 interactors)		-9.98	-9.21	13.02	3.45		12.44	9.31	-11.16	9.69
GGT1	Man1a2 interactors	StringDb (0.15 confidence;1st shell=50 interactors)		-5.11	-4.46	6.31	2.01		5.71	5.37	-5.27	4.81
GAPDH	Man1a2 interactors	StringDb (0.15 confidence;1st shell=50 interactors)		-1.71	-1.94	2.3	1.09		1.78	2.32	-0.9	1.04
MAN1A	Man1a2 interactors	StringDb (0.15 confidence;1st shell=50 interactors)		-1.37	-1.1	1.28	0.57		1.08	1.45	-0.43	0.94
LARP1B	Man1a2 interactors	StringDb (0.15 confidence;1st shell=50 interactors)		-1.31	-2.38	1.49	0.58		0.94	1.75	-1.5	1.6
STX5A	Man1a2 interactors	StringDb (0.15 confidence;1st shell=50 interactors)		1.28	1.21	-1.08	-0.73		-1.26	-0.91	1	-0.63
RAB33B	Man1a2 interactors	StringDb (0.15 confidence;1st shell=50 interactors)		1.5	1.54	-1.79	-0.78		-2.3	-1.63	1.69	-1.21
COG3	Man1a2 interactors	StringDb (0.15 confidence;1st shell=50 interactors)		1.72	2.06	-1.13	0.21		-1.73	-0.96	1.02	-1.54
PHC3	Man1a2 interactors	StringDb (0.15 confidence;1st shell=50 interactors)		2.22	2.04	-1.29	-0.65		-1.61	-1.65	1	-1.98
RERE	Man1a2 interactors	StringDb (0.15 confidence;1st shell=50 interactors)		2.59	2.24	-1.25	-1.14		-1.72	-1.55	1.21	-2.36
CUX1	Man1a2 interactors	StringDb (0.15 confidence;1st shell=50 interactors)		2.62	2.55	-1.78	-1.68		-2.04	-2	2.3	-2.6
NAPB	Man1a2 interactors	StringDb (0.15 confidence;1st shell=50 interactors)		0.35	0.66	-0.87	-0.64		-1.26	-0.7	-0.18	-1.01
CCDC126	Man1a2 interactors	StringDb (0.15 confidence;1st shell=50 interactors)		0.87	0.96	-1.22	-0.78		-1.69	-1.27	1.19	-0.92
EZH2	Man1a2 interactors	StringDb (0.15 confidence;1st shell=50 interactors)		-1.54	-1.58	0.91	-0.59		0.26	0.52	-2.13	1.42
VPS13D	Man1a2 interactors	StringDb (0.15 confidence;1st shell=50 interactors)		1.41	1.15	-0.87	-0.88		-0.94	-0.73	0.6	-1.28
GOLGA5	Man1a2 interactors	StringDb (0.15 confidence;1st shell=50 interactors)		1.01	0.85	-0.43	0.58		-1.2	-0.46	-0.47	-0.21
GOSR1	Man1a2 interactors	StringDb (0.15 confidence;1st shell=50 interactors)		1.01	0.67	-0.83	-0.08		-0.97	-0.53	0.76	-0.87
URI1	Man1a2 interactors	StringDb (0.15 confidence;1st shell=50 interactors)		1.06	0.6	-0.92	-0.87		-1.62	-0.95	0.31	-0.1
NAPG	Man1a2 interactors	StringDb (0.15 confidence;1st shell=50 interactors)		1.07	0.79	-1.29	-0.97		-1.84	-0.64	0.99	-0.6
NSF	Man1a2 interactors	StringDb (0.15 confidence;1st shell=50 interactors)		1.09	0.47	-1.17	-1.4		-1.49	-0.88	1.31	-0.86
RNF220	Man1a2 interactors	StringDb (0.15 confidence;1st shell=50 interactors)		1.25	0.83	-0.51	-0.27		-0.96	-0.81	0.34	-0.56
SPECC1	Man1a2 interactors	StringDb (0.15 confidence;1st shell=50 interactors)		0.18	0.78	1.08	0.51		0.6	0.61	-0.74	-1.12
YKT6	Man1a2 interactors	StringDb (0.15 confidence;1st shell=50 interactors)		0.87	0.47	-1.14	-0.3		-1.6	-0.68	1.05	0.02
TCP11L1	Man1a2 interactors	StringDb (0.15 confidence;1st shell=50 interactors)		0.04	-0.27	-1.46	-1.46		-1.43	-0.88	1.06	-0.58
COG5	Man1a2 interactors	StringDb (0.15 confidence;1st shell=50 interactors)		0.1	-0.61	-1.51	-1.44		-1.77	-1.43	0.83	-0.73
UBAP2	Man1a2 interactors	StringDb (0.15 confidence;1st shell=50 interactors)		0.89	0.92	-0.44	-0.37		-1.23	-0.57	0.39	-0.95
BET1L	Man1a2 interactors	StringDb (0.15 confidence;1st shell=50 interactors)		0.78	0.51	-0.41	0.26		-1.22	-0.27	0.29	0.25
COG1	Man1a2 interactors	StringDb (0.15 confidence;1st shell=50 interactors)		0.96	0.4	-0.48	-0.56		-1.15	-0.58	0.38	-0.92
FAM63A	Man1a2 interactors	StringDb (0.15 confidence;1st shell=50 interactors)		0.48	-0.24	-0.78	-1.37		-1.12	-0.49	0.73	-0.13
CCDC47	Man1a2 interactors	StringDb (0.15 confidence;1st shell=50 interactors)		0.79	-0.16	-0.68	-1.42		-1.09	-0.63	0.56	-0.55
COG4	Man1a2 interactors	StringDb (0.15 confidence;1st shell=50 interactors)		-0.01	-0.88	-0.33	-1.33		-0.61	-0.31	0.24	0.18
ALPI	Man1a2 interactors	StringDb (0.15 confidence;1st shell=50 interactors)		0.98	0	0.56	0.68		0	0.16	-0.87	0
CDYL	Man1a2 interactors	StringDb (0.15 confidence;1st shell=50 interactors)		0.83	0.49	-0.33	-0.87		-0.7	-0.78	0.6	-0.53
COG2	Man1a2 interactors	StringDb (0.15 confidence;1st shell=50 interactors)		0.92	0.92	-0.37	-0.21		-0.91	-0.36	0.49	-0.52
COG8	Man1a2 interactors	StringDb (0.15 confidence;1st shell=50 interactors)		-0.1	-0.48	-0.62	-0.13		-0.71	-0.07	0.13	0.25
DNASE1	Man1a2 interactors	StringDb (0.15 confidence;1st shell=50 interactors)		0	-0.26	0.08	0		-1.35	0.7	0	0.27
GOLIM4	Man1a2 interactors	StringDb (0.15 confidence;1st shell=50 interactors)		-0.05	-0.7	0.21	-0.79		-0.52	-0.11	-0.59	0.15
MAN2C1	Man1a2 interactors	StringDb (0.15 confidence;1st shell=50 interactors)		0.47	-0.23	-0.65	-0.5		-0.75	-0.65	0.72	-0.35
NAPA	Man1a2 interactors	StringDb (0.15 confidence;1st shell=50 interactors)		-0.01	-0.43	0.28	0.47		0.13	0.12	-0.2	0.17
PDE4DIP	Man1a2 interactors	StringDb (0.15 confidence;1st shell=50 interactors)		-0.38	-0.65	-0.35	-0.46		-0.25	-0.23	0.06	0.02
RNGTT	Man1a2 interactors	StringDb (0.15 confidence;1st shell=50 interactors)		-0.01	-0.49	0.17	-0.11		0.07	-0.19	0.1	-0.17
TMEM151B	Man1a2 interactors	StringDb (0.15 confidence;1st shell=50 interactors)		-0.66	-0.11	0.07	0.08		0.43	0.12	0.13	0.13
MAN2A2	Man1a2 interactors	StringDb (0.15 confidence;1st shell=50 interactors)		2.23	2.43	-1.59	-1.27		-1.87	-1.49	2.47	-2.34
MAN1C1	Man1a2 interactors	StringDb (0.15 confidence;1st shell=50 interactors)		1.01	0.71	-1.31	-1.37		-1.01	-0.91	1.34	-0.6
MAN1A2	Man1a2 interactors	StringDb (0.15 confidence;1st shell=50 interactors)		1.06	0.06	-1.23	-1.15		-2.32	-0.94	1.17	-1.19
MGAT1	Man1a2 interactors	StringDb (0.15 confidence;1st shell=50 interactors)		-0.14	-0.38	-0.67	-1.04		-0.98	-0.18	1.18	0.31
GANAB	Man1a2 interactors	StringDb (0.15 confidence;1st shell=50 interactors)		-0.03	-0.44	0.11	0.02		-0.33	0.23	0.33	-0.39
MAN2A1	Man1a2 interactors	StringDb (0.15 confidence;1st shell=50 interactors)		0.83	0.35	-0.19	-0.41		-0.23	0.5	-0.07	0.03

## Sheet: Supplementary Table5
Supplementary Table 5. 297 nodes and numbers of interactions for each node
These nodes represent proteins corresponding to 297 of 847 unique differentially expressed genes in Supplementary Table 4
	Gene_name	Gene_set_category	Number_of_interactions
2	MPO	CPLANE	8
5	ITGAV	CPLANE	8
7	ACTN1	CPLANE	13
9	A2M	CPLANE	13
10	COL1A2	CPLANE	10
18	KIF1A	CPLANE	4
19	CHTF18	CPLANE	8
24	NOTCH1	CPLANE	3
26	MKI67	CPLANE	7
34	NCOR2	CPLANE	6
35	KNTC1	CPLANE	13
36	NCAPD2	CPLANE	10
39	CTTN	CPLANE	6
40	ALB	CPLANE	27
43	STX12	CPLANE	6
44	NCAPG	CPLANE	14
45	PCSK9	CPLANE	20
46	RANGAP1	CPLANE	13
48	LRP2	CPLANE	10
50	RCN1	CPLANE	20
54	TGFB2	CPLANE	10
58	RRM2	CPLANE	16
59	MCM3	CPLANE	24
60	AGRN	CPLANE	7
61	ERBB2	CPLANE	7
62	FGFR2	CPLANE	5
65	NF1	CPLANE	14
68	SMARCD3	CPLANE	4
69	BARD1	CPLANE	5
71	GAS6	CPLANE	27
74	PLCG1	CPLANE	7
77	DYNC1H1	CPLANE	49
80	RPA2	CPLANE	17
82	CENPP	CPLANE	13
85	KLHL11	CPLANE	6
86	GPC1	CPLANE	8
90	IFT43	CPLANE	5
91	ACTA2	CPLANE	6
92	AP1S2	CPLANE	3
93	LAMA5	CPLANE	5
94	BUB1	CPLANE	25
98	NPHP1	CPLANE	12
99	DYNC2LI1	CPLANE	7
103	AAK1	CPLANE	6
105	SPTAN1	CPLANE	32
106	MYH11	CPLANE	7
107	HSPG2	CPLANE	13
108	SMC2	CPLANE	15
109	PRIM1	CPLANE	14
110	TUBA1A	CPLANE	14
112	CYFIP1	CPLANE	13
113	LPCAT1	CPLANE	4
114	XYLT2	CPLANE	4
115	FBN1	CPLANE	23
117	COL7A1	CPLANE	15
120	IFT172	CPLANE	6
122	PCM1	CPLANE	13
126	B9D1	CPLANE	12
127	LTF	CPLANE	8
129	PCNA	CPLANE	17
131	ACTG1	CPLANE	4
135	CDK1	CPLANE	57
137	SCCPDH	CPLANE	10
138	LAMC1	CPLANE	25
139	SPARC	CPLANE	13
141	MAD2L1	CPLANE	40
144	CDC45	CPLANE	18
145	DNM1	CPLANE	7
147	SERPINH1	CPLANE	5
149	CTNNA1	CPLANE	6
150	STX6	CPLANE	15
153	DYNC1LI1	CPLANE	36
154	JUP	CPLANE	10
160	AURKB	CPLANE	35
162	APP	CPLANE	30
165	MCM5	CPLANE	26
166	IFT122	CPLANE	6
168	IQGAP1	CPLANE	10
169	MCM2	CPLANE	19
180	FEN1	CPLANE	14
181	VAT1	CPLANE	8
182	DYNC1I2	CPLANE	41
185	DYNC1LI2	CPLANE	31
187	MAN1A2	CPLANE	24
188	KIF11	CPLANE	25
192	CNN2	CPLANE	8
196	COL18A1	CPLANE	13
198	IQGAP2	CPLANE	7
200	C3	CPLANE	28
204	TUBB4A	CPLANE	13
206	MCM6	CPLANE	19
207	LAMB1	CPLANE	25
208	RRM1	CPLANE	19
210	TFRC	CPLANE	7
211	TAOK1	CPLANE	13
212	TRIO	CPLANE	4
221	UBR1	CPLANE	6
223	LMO7	CPLANE	6
224	NFKB1	CPLANE	25
225	MAGED2	CPLANE	10
230	SPTBN1	CPLANE	24
232	QSOX1	CPLANE	35
233	GAB1	CPLANE	6
235	IGF2R	CPLANE	16
236	ARG1	CPLANE	15
238	CC2D2A	CPLANE	12
239	VCAN	CPLANE	24
241	IMPDH1	CPLANE	8
242	PLXNA1	CPLANE	3
243	TTC26	CPLANE	5
247	NCAPG2	CPLANE	9
251	TCTN3	CPLANE	12
256	COL1A1	CPLANE	10
257	ITGA3	CPLANE	5
259	PLK1	CPLANE	47
260	MCM4	CPLANE	23
262	PIP5K1C	CPLANE	4
265	WDR19	CPLANE	5
266	CHEK1	CPLANE	15
267	DCTN1	CPLANE	32
270	HSPA2	CPLANE	8
271	MYL12B	CPLANE	7
272	WDHD1	CPLANE	11
274	SPTB	CPLANE	24
276	TOP2A	CPLANE	8
277	LRP10	CPLANE	4
278	CUX1	CPLANE	22
280	P4HA1	CPLANE	6
281	CTNNB1	CPLANE	25
282	MYLK	CPLANE	6
285	NPHP4	CPLANE	12
288	ANXA2	CPLANE	9
289	MYH10	CPLANE	3
291	ITGB1	CPLANE	11
293	MCM7	CPLANE	23
294	POLE	CPLANE	18
296	CDC6	CPLANE	34
297	TPM1	CPLANE	7
95	RHOA	Endothelial_tube_morphogenesis	14
104	RBPJ	Endothelial_tube_morphogenesis	4
237	RHOB	Endothelial_tube_morphogenesis	4
275	RAP1B	Endothelial_tube_morphogenesis	8
173	FGF2	Epithelial_tube_morphogenesis	8
178	LEF1	Epithelial_tube_morphogenesis	4
226	NRP1	Epithelial_tube_morphogenesis	4
255	COL4A1	Epithelial_tube_morphogenesis	8
6	MGST1	Glutathione_metabolism	4
22	GSS	Glutathione_metabolism	5
101	GGCT	Glutathione_metabolism	4
172	GGT1	Glutathione_metabolism	5
3	PSMB9	Hypoxia_response	30
8	ZFP36L1	Hypoxia_response	10
28	MYC	Hypoxia_response	4
29	PSMD14	Hypoxia_response	30
52	PSME2	Hypoxia_response	29
55	PSMB8	Hypoxia_response	30	SIRT1
63	PSMD10	Hypoxia_response	29	EP300
72	PSMB6	Hypoxia_response	30
79	LIMD1	Hypoxia_response	18
100	CREBBP	Hypoxia_response	19
143	PSME1	Hypoxia_response	29
151	STUB1	Hypoxia_response	9
152	VEGFA	Hypoxia_response	22
156	FABP1	Hypoxia_response	4
167	PSMD13	Hypoxia_response	30
170	PSMA1	Hypoxia_response	10
183	PSMB10	Hypoxia_response	30
193	VHL	Hypoxia_response	24
227	SIRT1	Hypoxia_response	8
254	HIF3A	Hypoxia_response	21
258	PSMA8	Hypoxia_response	29
261	EP300	Hypoxia_response	22
263	PSMD9	Hypoxia_response	29
279	PSMA7	Hypoxia_response	30
286	PSMB3	Hypoxia_response	30
292	PSMA5	Hypoxia_response	30
146	GLI2	Lung_development	16
194	BMP4	Lung_development	21
244	FGF10	Lung_development	6
273	SHH	Lung_development	18
1	ARFGAP1	Man1a2-STRING-int_UPR_N-glycan-synthesis	12
4	GOLGA5	Man1a2-STRING-int_UPR_N-glycan-synthesis	22
11	KDELR3	Man1a2-STRING-int_UPR_N-glycan-synthesis	26
13	DAD1	Man1a2-STRING-int_UPR_N-glycan-synthesis	9
14	NAPA	Man1a2-STRING-int_UPR_N-glycan-synthesis	30
15	YKT6	Man1a2-STRING-int_UPR_N-glycan-synthesis	37
16	CALR	Man1a2-STRING-int_UPR_N-glycan-synthesis	7
20	EXOSC9	Man1a2-STRING-int_UPR_N-glycan-synthesis	11
21	B4GALT1	Man1a2-STRING-int_UPR_N-glycan-synthesis	11
25	RAB33B	Man1a2-STRING-int_UPR_N-glycan-synthesis	18
27	DNAJC3	Man1a2-STRING-int_UPR_N-glycan-synthesis	32
30	MGAT4B	Man1a2-STRING-int_UPR_N-glycan-synthesis	4
31	HSP90B1	Man1a2-STRING-int_UPR_N-glycan-synthesis	25
32	MGAT5B	Man1a2-STRING-int_UPR_N-glycan-synthesis	3
37	GOSR2	Man1a2-STRING-int_UPR_N-glycan-synthesis	27
38	NSF	Man1a2-STRING-int_UPR_N-glycan-synthesis	29
41	DPM2	Man1a2-STRING-int_UPR_N-glycan-synthesis	7
49	EXOSC3	Man1a2-STRING-int_UPR_N-glycan-synthesis	11
51	DNAJB11	Man1a2-STRING-int_UPR_N-glycan-synthesis	5
53	EXOSC8	Man1a2-STRING-int_UPR_N-glycan-synthesis	11
56	WFS1	Man1a2-STRING-int_UPR_N-glycan-synthesis	21
64	DDOST	Man1a2-STRING-int_UPR_N-glycan-synthesis	13
66	ALG10B	Man1a2-STRING-int_UPR_N-glycan-synthesis	7
73	IGFBP1	Man1a2-STRING-int_UPR_N-glycan-synthesis	20
76	DDIT3	Man1a2-STRING-int_UPR_N-glycan-synthesis	5
78	DOLPP1	Man1a2-STRING-int_UPR_N-glycan-synthesis	12
81	STX5A	Man1a2-STRING-int_UPR_N-glycan-synthesis	35
83	CUL7	Man1a2-STRING-int_UPR_N-glycan-synthesis	6
87	STT3A	Man1a2-STRING-int_UPR_N-glycan-synthesis	8
89	DCP2	Man1a2-STRING-int_UPR_N-glycan-synthesis	11
97	XBP1	Man1a2-STRING-int_UPR_N-glycan-synthesis	5
111	MGAT2	Man1a2-STRING-int_UPR_N-glycan-synthesis	6
116	ALG1	Man1a2-STRING-int_UPR_N-glycan-synthesis	3
118	COG8	Man1a2-STRING-int_UPR_N-glycan-synthesis	15
119	EXOSC2	Man1a2-STRING-int_UPR_N-glycan-synthesis	11
121	ATF6	Man1a2-STRING-int_UPR_N-glycan-synthesis	6
123	PDIA6	Man1a2-STRING-int_UPR_N-glycan-synthesis	24
124	RNF220	Man1a2-STRING-int_UPR_N-glycan-synthesis	6
125	MAN1C1	Man1a2-STRING-int_UPR_N-glycan-synthesis	24
128	DPAGT1	Man1a2-STRING-int_UPR_N-glycan-synthesis	5
133	RPN2	Man1a2-STRING-int_UPR_N-glycan-synthesis	10
136	EXOSC1	Man1a2-STRING-int_UPR_N-glycan-synthesis	11
140	COG1	Man1a2-STRING-int_UPR_N-glycan-synthesis	33
142	SEC31A	Man1a2-STRING-int_UPR_N-glycan-synthesis	4
157	EXOSC7	Man1a2-STRING-int_UPR_N-glycan-synthesis	11
164	NAPG	Man1a2-STRING-int_UPR_N-glycan-synthesis	29
171	BET1L	Man1a2-STRING-int_UPR_N-glycan-synthesis	32
174	TUSC3	Man1a2-STRING-int_UPR_N-glycan-synthesis	9
175	MAN1A	Man1a2-STRING-int_UPR_N-glycan-synthesis	24
176	MAN2A1	Man1a2-STRING-int_UPR_N-glycan-synthesis	24
177	NAPB	Man1a2-STRING-int_UPR_N-glycan-synthesis	30
179	EXOSC5	Man1a2-STRING-int_UPR_N-glycan-synthesis	11
186	KHSRP	Man1a2-STRING-int_UPR_N-glycan-synthesis	1
189	GANAB	Man1a2-STRING-int_UPR_N-glycan-synthesis	5
190	GOLIM4	Man1a2-STRING-int_UPR_N-glycan-synthesis	22
195	COG3	Man1a2-STRING-int_UPR_N-glycan-synthesis	33
197	MGAT3	Man1a2-STRING-int_UPR_N-glycan-synthesis	4
199	DIS3	Man1a2-STRING-int_UPR_N-glycan-synthesis	12
202	TLN1	Man1a2-STRING-int_UPR_N-glycan-synthesis	13
203	HSPA5	Man1a2-STRING-int_UPR_N-glycan-synthesis	16
205	MBTPS1	Man1a2-STRING-int_UPR_N-glycan-synthesis	21
209	ALG6	Man1a2-STRING-int_UPR_N-glycan-synthesis	2
213	MOGS	Man1a2-STRING-int_UPR_N-glycan-synthesis	8
214	ALG5	Man1a2-STRING-int_UPR_N-glycan-synthesis	7
215	ALG3	Man1a2-STRING-int_UPR_N-glycan-synthesis	4
216	HYOU1	Man1a2-STRING-int_UPR_N-glycan-synthesis	7
218	MGAT1	Man1a2-STRING-int_UPR_N-glycan-synthesis	5
222	STT3B	Man1a2-STRING-int_UPR_N-glycan-synthesis	8
228	PPP2R5B	Man1a2-STRING-int_UPR_N-glycan-synthesis	29
229	ALG9	Man1a2-STRING-int_UPR_N-glycan-synthesis	3
231	RPN1	Man1a2-STRING-int_UPR_N-glycan-synthesis	9
234	MAN2A2	Man1a2-STRING-int_UPR_N-glycan-synthesis	24
245	COG2	Man1a2-STRING-int_UPR_N-glycan-synthesis	33
249	DPM1	Man1a2-STRING-int_UPR_N-glycan-synthesis	7
250	MGAT4A	Man1a2-STRING-int_UPR_N-glycan-synthesis	24
253	EXOSC4	Man1a2-STRING-int_UPR_N-glycan-synthesis	12
264	ATF4	Man1a2-STRING-int_UPR_N-glycan-synthesis	5
268	GOSR1	Man1a2-STRING-int_UPR_N-glycan-synthesis	34
269	ATF3	Man1a2-STRING-int_UPR_N-glycan-synthesis	4
283	COG5	Man1a2-STRING-int_UPR_N-glycan-synthesis	33
287	DPM3	Man1a2-STRING-int_UPR_N-glycan-synthesis	7
290	COG4	Man1a2-STRING-int_UPR_N-glycan-synthesis	33
295	FUT8	Man1a2-STRING-int_UPR_N-glycan-synthesis	5
12	JAK2	oxidative_stress	2
17	JUN	oxidative_stress	4
23	NOX4	oxidative_stress	4
33	SOD2	oxidative_stress	4
42	ABL1	oxidative_stress	4
47	HIF1A	oxidative_stress	23
57	GCLC	oxidative_stress	5
67	PNPT1	oxidative_stress	4
70	HSPA1A	oxidative_stress	8
75	APOE	oxidative_stress	26
84	GCLM	oxidative_stress	4
88	PARP1	oxidative_stress	4
96	SIN3A	oxidative_stress	4
102	CAT	oxidative_stress	4
130	P4HB	oxidative_stress	30
132	ARNT	oxidative_stress	5
134	NCF4	oxidative_stress	4
155	ANXA1	oxidative_stress	4
158	CYBB	oxidative_stress	5
159	MAPK3	oxidative_stress	14
161	MMP2	oxidative_stress	6
163	PXN	oxidative_stress	12
184	NCF2	oxidative_stress	4
191	FOXO3	oxidative_stress	5
201	PRKCD	oxidative_stress	9
217	PTK2B	oxidative_stress	4
219	HSPA1B	oxidative_stress	10
240	IDH1	oxidative_stress	6
248	GPX4	oxidative_stress	4
252	NCF1	oxidative_stress	4
284	EPAS1	oxidative_stress	21
148	OPTN	Unfolded_Protein_Response	8
220	HSPA9	Unfolded_Protein_Response	5
246	HSPA8	Unfolded_Protein_Response	16

## Sheet: Supplementary Table6
Supplementary Table 6. Proteins corresponding to 75 differentially expressed genes in a key network cluster shown in Supplementary Figure 7.
Gene	Pathway
AURKB	CPLANE
BARD1	CPLANE
BUB1	CPLANE
CDC45	CPLANE
CDC6	CPLANE
CDK1	CPLANE
CENPP	CPLANE
CHEK1	CPLANE
KIF11	CPLANE
KNTC1	CPLANE
MAD2L1	CPLANE
MCM2	CPLANE
MCM3	CPLANE
MCM4	CPLANE
MCM6	CPLANE
MCM7	CPLANE
N4BP3	CPLANE
NCAPD2	CPLANE
NCAPG	CPLANE
NCAPG2	CPLANE
NF1	CPLANE
NOTCH1	CPLANE
PCNA	CPLANE
PLK1	CPLANE
POLE	CPLANE
PRIM1	CPLANE
RANGAP1	CPLANE
RRM1	CPLANE
RRM2	CPLANE
SMC2	CPLANE
TAOK1	CPLANE
CTNNB1	Endothe
RBPJ	Endothe
GLI2	Epith
LEF1	Epith
NOTCH4	Epith
SHH	Epith
ARNT	Hypoxia
EP300	Hypoxia
EPAS1	Hypoxia
HIF1A	Hypoxia
HIF3A	Hypoxia
LIMD1	Hypoxia
MYC	Hypoxia
PSMA1	Hypoxia
PSMA5	Hypoxia
PSMA7	Hypoxia
PSMA8	Hypoxia
PSMB10	Hypoxia
PSMB3	Hypoxia
PSMB6	Hypoxia
PSMB8	Hypoxia
PSMB9	Hypoxia
PSMD10	Hypoxia
PSMD13	Hypoxia
PSMD14	Hypoxia
PSMD9	Hypoxia
PSME1	Hypoxia
SIRT1	Hypoxia
VHL	Hypoxia
FOS	Ox stress
FOXO1	Ox stress
FOXO3	Ox stress
JUN	Ox stress
MAPK3	Ox stress
NFKB1	Ox stress
EZH2	Man1a2-interactor
HSPA5	unique genes
PPP2R5B	unique genes
HSPA1A	UPR
HSPA1B	UPR
HSPA2	UPR
HSPA8	UPR
HSPA9	UPR
HSPB1	UPR

## Sheet: Supplementary Table7
Supplementary Table 7. Transcription factors among the 297 network nodes and their interactions
Differential expression of these factors is shown in Supplementary Figure 3.
Gene_name	Gene_set_category	Number_of_interactions
NOTCH1	CPLANE	3	2
NF1	CPLANE	14	5
LMO7	CPLANE	6	19
NFKB1	CPLANE	25	20
CUX1	CPLANE	22	26
CTNNB1	CPLANE	25	27
RBPJ	Endothelial_tube_morphogenesis	4	12
FGF2	Epithelial_tube_morphogenesis	8	16
LEF1	Epithelial_tube_morphogenesis	4	17
MYC	Hypoxia_response	4	3
CREBBP	Hypoxia_response	19	11
SIRT1	Hypoxia_response	8	21
EP300	Hypoxia_response	22	22
GLI2	Lung_development	16	15
SHH	Lung_development	18	25
DDIT3	Man1a2-STRING-int_UPR_N-glycan-synthesis	5	7
XBP1	Man1a2-STRING-int_UPR_N-glycan-synthesis	5	10
ATF6	Man1a2-STRING-int_UPR_N-glycan-synthesis	6	13
ATF4	Man1a2-STRING-int_UPR_N-glycan-synthesis	5	23
ATF3	Man1a2-STRING-int_UPR_N-glycan-synthesis	4	24
JUN	oxidative_stress	4	1
HIF1A	oxidative_stress	23	4
HSPA1A	oxidative_stress	8	6
PARP1	oxidative_stress	4	8
SIN3A	oxidative_stress	4	9
ARNT	oxidative_stress	5	14
FOXO3	oxidative_stress	5	18
EPAS1	oxidative_stress	21	28

## Sheet: Supplementary Table 8
Supplementary Table 8. Comparative gene ontology enrichment analysis. Results for 3223 genes involved in fetal human lung development are shown on left. Results for Man1a2 mutant pups are shown on right.
Human fetal lung (Kho et al, 2009)								Man1a2 mutant mouse lung (Neonatal)
Human lung								Mouse lung, treated with N-Acetyl cysteine
Nomal fetal lung								neonatal fetal lung with gestational NAC treatment
day 53-154 fetal lung								analyzed within 24 hours after birth
DEG	n=3223							DEG	n=847
common 323 gene sets covers common biological processes								Evaluated for enriched cellular component, biological process and molecular function using WebGestalt, Gene ontology selection
Cellular component								Cellular component
Gene Set	Description	Size	Expect	Ratio	P Value	FDR		Gene Set	Description	Size	Expect	Ratio	P Value	FDR
GO:0097458	neuron part	1690	182.9	1.602	0	0		GO:0005783	endoplasmic reticulum	1861	77.431	2.1309	0	0
GO:0044430	cytoskeletal part	1620	175.32	1.7567	0	0		GO:0031984	organelle subcompartment	1661	69.11	2.3441	0	0
GO:0005794	Golgi apparatus	1516	164.07	1.6396	0	0		GO:0044430	cytoskeletal part	1620	67.404	2.3886	0	0
GO:0030054	cell junction	1268	137.23	1.8072	0	0		GO:0044463	cell projection part	1425	59.291	2.2432	0	0
GO:0098590	plasma membrane region	1175	127.16	1.7615	0	0		GO:0120038	plasma membrane bounded cell projection part	1425	59.291	2.2432	0	0
GO:0015630	microtubule cytoskeleton	1164	125.97	1.9369	0	0		GO:0044432	endoplasmic reticulum part	1332	55.421	2.4359	0	0
GO:0005694	chromosome	1014	109.74	2.187	0	0		GO:0030054	cell junction	1268	52.758	2.4262	0	0
GO:0044427	chromosomal part	886	95.887	2.2109	0	0		GO:0015630	microtubule cytoskeleton	1164	48.431	2.2919	0	0
GO:0000228	nuclear chromosome	573	62.013	2.2415	0	0		GO:0015629	actin cytoskeleton	482	20.055	3.5403	0	0
GO:0044454	nuclear chromosome part	535	57.9	2.2625	0	0		GO:0031252	cell leading edge	393	16.352	3.6693	0	0
Biological Process								Biological Process
GO:0006928	movement of cell or subcellular component	1967	267.95	1.5787	0	0		GO:0001525	angiogenesis	487	23.555	3.8208	0	0
GO:0040011	locomotion	1738	236.75	1.6008	0	0		GO:0001568	blood vessel development	654	31.633	3.762	0	0
GO:0048870	cell motility	1518	206.78	1.6104	0	0		GO:0001944	vasculature development	682	32.987	3.7591	0	0
GO:0051674	localization of cell	1518	206.78	1.6104	0	0		GO:0035239	tube morphogenesis	806	38.984	3.4373	0	0
GO:0016477	cell migration	1368	186.35	1.6957	0	0		GO:0043085	positive regulation of catalytic activity	1380	66.747	2.1424	0	0
GO:0072359	circulatory system development	1026	139.76	1.6886	0	0		GO:0044093	positive regulation of molecular function	1717	83.047	2.0711	0	0
GO:0035295	tube development	992	135.13	1.7316	0	0		GO:0048585	negative regulation of response to stimulus	1545	74.728	2.1143	0	0
GO:0051270	regulation of cellular component movement	942	128.32	1.7145	0	0		GO:0051336	regulation of hydrolase activity	1240	59.976	2.2842	0	0
GO:0040012	regulation of locomotion	938	127.78	1.7687	0	0		GO:0051345	positive regulation of hydrolase activity	746	36.082	2.5497	0	0
GO:0030334	regulation of cell migration	804	109.52	1.8535	0	0		GO:1902531	regulation of intracellular signal transduction	1824	88.223	1.9723	0	0
Molecular function								Molecular function
GO:0035639	purine ribonucleoside triphosphate binding	1786	227.7	1.5108	0	0		GO:0050839	cell adhesion molecule binding	478	21.795	3.2576	0	0
GO:0017076	purine nucleotide binding	1865	237.77	1.4973	1.11e-16	6.95e-14		GO:0016209	antioxidant activity	84	3.8301	8.8771	0	0
GO:0032555	purine ribonucleotide binding	1850	235.86	1.4967	1.11e-16	6.95e-14		GO:0016684	oxidoreductase activity, acting on peroxide as acceptor	55	2.5078	9.1714	0	0
GO:0032553	ribonucleotide binding	1865	237.77	1.4888	2.22e-16	6.95e-14		GO:0008092	cytoskeletal protein binding	940	42.861	2.3331	9.99e-16	4.69e-13
GO:0008144	drug binding	1707	217.63	1.5164	2.22e-16	6.95e-14		GO:0004601	peroxidase activity	51	2.3254	9.0307	1.67e-15	6.25e-13
GO:0005524	ATP binding	1453	185.24	1.5655	2.22e-16	6.95e-14		GO:0045296	cadherin binding	315	14.363	3.5508	2.11e-15	6.6e-13
GO:0030554	adenyl nucleotide binding	1522	194.04	1.5461	4.44e-16	1.04e-13		GO:0016491	oxidoreductase activity	731	33.331	2.5202	3.22e-15	8.63e-13
GO:0032559	adenyl ribonucleotide binding	1509	192.38	1.549	4.44e-16	1.04e-13		GO:0016758	transferase activity, transferring hexosyl groups	205	9.3473	4.2793	4.11e-15	9.64e-13
GO:0017111	nucleoside-triphosphatase activity	840	107.09	1.7648	6.66e-16	1.39e-13		GO:0003779	actin binding	419	19.105	3.0882	8.77e-15	1.79e-12
GO:0016817	hydrolase activity, acting on acid anhydrides	893	113.85	1.7128	5.77e-15	9.85e-13		GO:0044877	protein-containing complex binding	1062	48.423	2.189	9.55e-15	1.79e-12
